# Supplementary material for: End Sequence Analysis Toolkit (ESAT) expands the extractable information from single-cell RNA-seq data
Source: Genome Res. 2016 Oct;26(10):1397–410. doi: 10.1101/gr.207902.116 (PMC5052061; doi:10.1101/gr.207902.116)
Supplement: Supplemental Material [file supp_gr.207902.116_Supp_Materials.tar.gz]

Archive with 16,931 entries (16,877 files):
- ESAT-esat_v0.1
- ESAT-esat_v0.1/.gitignore
- ESAT-esat_v0.1/.settings
- ESAT-esat_v0.1/.settings/org.eclipse.jdt.core.prefs
- ESAT-esat_v0.1/.settings/org.eclipse.ltk.core.refactoring.prefs
- ESAT-esat_v0.1/.travis.yml
- ESAT-esat_v0.1/README.md
- ESAT-esat_v0.1/build.xml
- ESAT-esat_v0.1/doc
- ESAT-esat_v0.1/doc/html
- ESAT-esat_v0.1/doc/html/_a_m_e_result_reader_8java.html
- ESAT-esat_v0.1/doc/html/_a_n_o_v_a_8java.html
- ESAT-esat_v0.1/doc/html/_absolute_pearson_function_8java.html
- ESAT-esat_v0.1/doc/html/_abstract_annotation_8java.html
- ESAT-esat_v0.1/doc/html/_abstract_annotation_collection_8java.html
- ESAT-esat_v0.1/doc/html/_abstract_fasta_parser_8java.html
- ESAT-esat_v0.1/doc/html/_abstract_list_score_8java.html
- ESAT-esat_v0.1/doc/html/_abstract_paired_end_alignment_8java.html
- ESAT-esat_v0.1/doc/html/_agilent_array_stats_8java.html
- ESAT-esat_v0.1/doc/html/_agilent_probe_8java.html
- ESAT-esat_v0.1/doc/html/_agilent_to_g_c_t_8java.html
- ESAT-esat_v0.1/doc/html/_agilent_utils_8java.html
- ESAT-esat_v0.1/doc/html/_alignment_data_model_8java.html
- ESAT-esat_v0.1/doc/html/_alignment_data_model_stats_8java.html
- ESAT-esat_v0.1/doc/html/_alignment_extractor_8java.html
- ESAT-esat_v0.1/doc/html/_alignment_model_8java.html
- ESAT-esat_v0.1/doc/html/_alignment_pair_8java.html
- ESAT-esat_v0.1/doc/html/_alignment_utils_8java.html
- ESAT-esat_v0.1/doc/html/_alignments_8java.html
- ESAT-esat_v0.1/doc/html/_alignments_reader_8java.html
- ESAT-esat_v0.1/doc/html/_annotation_8java.html
- ESAT-esat_v0.1/doc/html/_annotation_collection_8java.html
- ESAT-esat_v0.1/doc/html/_annotation_counts_8java.html
- ESAT-esat_v0.1/doc/html/_annotation_factory_8java.html
- ESAT-esat_v0.1/doc/html/_annotation_factory_factory_8java.html
- ESAT-esat_v0.1/doc/html/_annotation_file_reader_8java.html
- ESAT-esat_v0.1/doc/html/_annotation_handler_8java.html
- ESAT-esat_v0.1/doc/html/_annotation_list_8java.html
- ESAT-esat_v0.1/doc/html/_annotation_out_of_bounds_exception_8java.html
- ESAT-esat_v0.1/doc/html/_annotation_reader_8java.html
- ESAT-esat_v0.1/doc/html/_annotation_reader_factory_8java.html
- ESAT-esat_v0.1/doc/html/_average_branch_length_8java.html
- ESAT-esat_v0.1/doc/html/_b_e_d_8java.html
- ESAT-esat_v0.1/doc/html/_b_e_d_file_parser_8java.html
- ESAT-esat_v0.1/doc/html/_b_e_d_graph_8java.html
- ESAT-esat_v0.1/doc/html/_b_e_d_graph_reader_8java.html
- ESAT-esat_v0.1/doc/html/_b_e_d_reader_8java.html
- ESAT-esat_v0.1/doc/html/_bad_model_exception_8java.html
- ESAT-esat_v0.1/doc/html/_basic_annotation_8java.html
- ESAT-esat_v0.1/doc/html/_basic_annotation_reader_8java.html
- ESAT-esat_v0.1/doc/html/_basic_genomic_annotation_8java.html
- ESAT-esat_v0.1/doc/html/_basic_genomic_annotation_reader_8java.html
- ESAT-esat_v0.1/doc/html/_basic_lightweight_annotation_8java.html
- ESAT-esat_v0.1/doc/html/_basic_scan_statistic_score_8java.html
- ESAT-esat_v0.1/doc/html/_basic_two_subject_annotation_8java.html
- ESAT-esat_v0.1/doc/html/_batch_norm_8java.html
- ESAT-esat_v0.1/doc/html/_batch_submit_estimate_exon_8java.html
- ESAT-esat_v0.1/doc/html/_batched_multi_sample_scan_peak_caller_8java.html
- ESAT-esat_v0.1/doc/html/_binomial_enrichment_score_8java.html
- ESAT-esat_v0.1/doc/html/_build_ratio_null_distribution_8java.html
- ESAT-esat_v0.1/doc/html/_build_scripture_coordinate_space_8java.html
- ESAT-esat_v0.1/doc/html/_c_l_u_s_t_a_l_8java.html
- ESAT-esat_v0.1/doc/html/_c_l_util_8java.html
- ESAT-esat_v0.1/doc/html/_calculate_coverage_stats_8java.html
- ESAT-esat_v0.1/doc/html/_cell_8java.html
- ESAT-esat_v0.1/doc/html/_cholesky_decomposition_8java.html
- ESAT-esat_v0.1/doc/html/_chromosome_8java.html
- ESAT-esat_v0.1/doc/html/_chromosome_inconsistency_exception_8java.html
- ESAT-esat_v0.1/doc/html/_chromosome_string_comparator_8java.html
- ESAT-esat_v0.1/doc/html/_chromosome_with_bubbles_j_graph_t_8java.html
- ESAT-esat_v0.1/doc/html/_cis_vs_trans_8java.html
- ESAT-esat_v0.1/doc/html/_classify_agilent_linc_probes_8java.html
- ESAT-esat_v0.1/doc/html/_closeable_filter_iterator_8java.html
- ESAT-esat_v0.1/doc/html/_cluster_8java.html
- ESAT-esat_v0.1/doc/html/_cluster_distance_function_8java.html
- ESAT-esat_v0.1/doc/html/_collapse_by_intersection_8java.html
- ESAT-esat_v0.1/doc/html/_collapse_probes_by_min_p_value_8java.html
- ESAT-esat_v0.1/doc/html/_collapse_projections_8java.html
- ESAT-esat_v0.1/doc/html/_collapsed_gene_lengths_8java.html
- ESAT-esat_v0.1/doc/html/_collect_annotation_enrichments_8java.html
- ESAT-esat_v0.1/doc/html/_collect_rna_seq_metrics_8java.html
- ESAT-esat_v0.1/doc/html/_combination_generator_8java.html
- ESAT-esat_v0.1/doc/html/_command_line_parser_8java.html
- ESAT-esat_v0.1/doc/html/_commons_8java.html
- ESAT-esat_v0.1/doc/html/_compound_interval_8java.html
- ESAT-esat_v0.1/doc/html/_compute_conserved_motifs_8java.html
- ESAT-esat_v0.1/doc/html/_compute_correlation_of_replicates_8java.html
- ESAT-esat_v0.1/doc/html/_compute_enrichments_8java.html
- ESAT-esat_v0.1/doc/html/_compute_f_d_r_8java.html
- ESAT-esat_v0.1/doc/html/_compute_hypergeomtric_enrichment_8java.html
- ESAT-esat_v0.1/doc/html/_compute_kmers_for_region_8java.html
- ESAT-esat_v0.1/doc/html/_compute_m_i_r_score_8java.html
- ESAT-esat_v0.1/doc/html/_compute_max_percentile_of_elements_8java.html
- ESAT-esat_v0.1/doc/html/_compute_original_score_8java.html
- ESAT-esat_v0.1/doc/html/_compute_percentage_of_kmers_8java.html
- ESAT-esat_v0.1/doc/html/_connect_disconnected_transcripts_8java.html
- ESAT-esat_v0.1/doc/html/_conservation_utils_8java.html
- ESAT-esat_v0.1/doc/html/_conserved_p_w_m_scanner_8java.html
- ESAT-esat_v0.1/doc/html/_continuous_data_alignment_model_8java.html
- ESAT-esat_v0.1/doc/html/_convert_to_discrete_matrix_8java.html
- ESAT-esat_v0.1/doc/html/_coordinate_space_8java.html
- ESAT-esat_v0.1/doc/html/_correlation_agilent_nanostring_8java.html
- ESAT-esat_v0.1/doc/html/_correlation_between_replicates_8java.html
- ESAT-esat_v0.1/doc/html/_correlation_matrix_8java.html
- ESAT-esat_v0.1/doc/html/_count_nums_8java.html
- ESAT-esat_v0.1/doc/html/_count_probes_8java.html
- ESAT-esat_v0.1/doc/html/_count_reads_8java.html
- ESAT-esat_v0.1/doc/html/_count_score_8java.html
- ESAT-esat_v0.1/doc/html/_coverage_score_8java.html
- ESAT-esat_v0.1/doc/html/_cross_junction_p_c_r_designer_8java.html
- ESAT-esat_v0.1/doc/html/_define_gene_signatures_8java.html
- ESAT-esat_v0.1/doc/html/_define_source_and_sink_from_paired_ends_8java.html
- ESAT-esat_v0.1/doc/html/_differential_expression_8java.html
- ESAT-esat_v0.1/doc/html/_differential_scoring_8java.html
- ESAT-esat_v0.1/doc/html/_directions_8java.html
- ESAT-esat_v0.1/doc/html/_directory_installed_genome_assembly_8java.html
- ESAT-esat_v0.1/doc/html/_distance_to_b_e_d_8java.html
- ESAT-esat_v0.1/doc/html/_distribution_8java.html
- ESAT-esat_v0.1/doc/html/_e_s_a_t_8java.html
- ESAT-esat_v0.1/doc/html/_e_s_a_t_distance_calculator_8java.html
- ESAT-esat_v0.1/doc/html/_eigenvalue_decomposition_8java.html
- ESAT-esat_v0.1/doc/html/_empirical_distribution_8java.html
- ESAT-esat_v0.1/doc/html/_end_in_window_count_score_8java.html
- ESAT-esat_v0.1/doc/html/_enrichment_metric_8java.html
- ESAT-esat_v0.1/doc/html/_enrichment_utils_8java.html
- ESAT-esat_v0.1/doc/html/_estimate_omega_per_exon_8java.html
- ESAT-esat_v0.1/doc/html/_euclidean_distance_8java.html
- ESAT-esat_v0.1/doc/html/_evolutionary_model_8java.html
- ESAT-esat_v0.1/doc/html/_evolutionary_model_parameters_8java.html
- ESAT-esat_v0.1/doc/html/_expression_experiment_info_8java.html
- ESAT-esat_v0.1/doc/html/_extract_genes_8java.html
- ESAT-esat_v0.1/doc/html/_extract_samples_and_label_8java.html
- ESAT-esat_v0.1/doc/html/_extract_sequence_8java.html
- ESAT-esat_v0.1/doc/html/_extractor_8java.html
- ESAT-esat_v0.1/doc/html/_f_a_s_t_a_8java.html
- ESAT-esat_v0.1/doc/html/_f_d_r_distribution_8java.html
- ESAT-esat_v0.1/doc/html/_f_w_e_r_distribution_8java.html
- ESAT-esat_v0.1/doc/html/_fasta_extend_peaks_8java.html
- ESAT-esat_v0.1/doc/html/_fasta_handler_8java.html
- ESAT-esat_v0.1/doc/html/_fasta_multiple_alignment_i_o_8java.html
- ESAT-esat_v0.1/doc/html/_fasta_parser_8java.html
- ESAT-esat_v0.1/doc/html/_fasta_quality_binary_i_o_8java.html
- ESAT-esat_v0.1/doc/html/_fasta_quality_handler_8java.html
- ESAT-esat_v0.1/doc/html/_fasta_quality_index_8java.html
- ESAT-esat_v0.1/doc/html/_fasta_quality_parser_8java.html
- ESAT-esat_v0.1/doc/html/_fasta_sequence_i_o_8java.html
- ESAT-esat_v0.1/doc/html/_fastq_library_stats_8java.html
- ESAT-esat_v0.1/doc/html/_fastq_parser_8java.html
- ESAT-esat_v0.1/doc/html/_fastq_sequence_8java.html
- ESAT-esat_v0.1/doc/html/_fastq_splitter_by_barcode_8java.html
- ESAT-esat_v0.1/doc/html/_feature_8java.html
- ESAT-esat_v0.1/doc/html/_feature_sequence_alignment_8java.html
- ESAT-esat_v0.1/doc/html/_filter_fastq_reads_8java.html
- ESAT-esat_v0.1/doc/html/_filter_g_c_t_8java.html
- ESAT-esat_v0.1/doc/html/_filter_g_c_t_file_8java.html
- ESAT-esat_v0.1/doc/html/_filter_matrix_by_min_cutoff_8java.html
- ESAT-esat_v0.1/doc/html/_filter_paired_reads_by_m_a_q_8java.html
- ESAT-esat_v0.1/doc/html/_find_diffrential_enriched_regions_8java.html
- ESAT-esat_v0.1/doc/html/_find_enriched_depleted_regions_8java.html
- ESAT-esat_v0.1/doc/html/_find_probes_for_gene_set_8java.html
- ESAT-esat_v0.1/doc/html/_fisher_combined_probability_test_8java.html
- ESAT-esat_v0.1/doc/html/_fit_8java.html
- ESAT-esat_v0.1/doc/html/_fixed_control_differential_expression_8java.html
- ESAT-esat_v0.1/doc/html/_fold_significance_8java.html
- ESAT-esat_v0.1/doc/html/_format_8java.html
- ESAT-esat_v0.1/doc/html/_format_factory_8java.html
- ESAT-esat_v0.1/doc/html/_fragment_alignment_8java.html
- ESAT-esat_v0.1/doc/html/_fully_contained_filter_8java.html
- ESAT-esat_v0.1/doc/html/_g_c_content_8java.html
- ESAT-esat_v0.1/doc/html/_g_f_f_8java.html
- ESAT-esat_v0.1/doc/html/_g_f_f_reader_8java.html
- ESAT-esat_v0.1/doc/html/_g_m_t_parser_8java.html
- ESAT-esat_v0.1/doc/html/_g_s_a_projection_8java.html
- ESAT-esat_v0.1/doc/html/_g_s_a_scoring_8java.html
- ESAT-esat_v0.1/doc/html/_g_t_f_file_parser_8java.html
- ESAT-esat_v0.1/doc/html/_gene_8java.html
- ESAT-esat_v0.1/doc/html/_gene_counts_8java.html
- ESAT-esat_v0.1/doc/html/_gene_score_8java.html
- ESAT-esat_v0.1/doc/html/_gene_set_enrichment_8java.html
- ESAT-esat_v0.1/doc/html/_gene_set_intersect_8java.html
- ESAT-esat_v0.1/doc/html/_gene_tools_8java.html
- ESAT-esat_v0.1/doc/html/_gene_window_8java.html
- ESAT-esat_v0.1/doc/html/_gene_with_isoforms_8java.html
- ESAT-esat_v0.1/doc/html/_generic_alignment_data_model_8java.html
- ESAT-esat_v0.1/doc/html/_generic_rooted_tree_8java.html
- ESAT-esat_v0.1/doc/html/_genome_command_line_program_8java.html
- ESAT-esat_v0.1/doc/html/_genome_scoring_program_8java.html
- ESAT-esat_v0.1/doc/html/_genome_window_8java.html
- ESAT-esat_v0.1/doc/html/_genome_with_gaps2_8java.html
- ESAT-esat_v0.1/doc/html/_genome_with_gaps_8java.html
- ESAT-esat_v0.1/doc/html/_genomic_annotation_8java.html
- ESAT-esat_v0.1/doc/html/_genomic_annotation_filter_8java.html
- ESAT-esat_v0.1/doc/html/_genomic_space_8java.html
- ESAT-esat_v0.1/doc/html/_genomic_span_filter_8java.html
- ESAT-esat_v0.1/doc/html/_global_splice_filter_8java.html
- ESAT-esat_v0.1/doc/html/_global_stats_8java.html
- ESAT-esat_v0.1/doc/html/_grab_probes_8java.html
- ESAT-esat_v0.1/doc/html/_grab_specific_columns_8java.html
- ESAT-esat_v0.1/doc/html/_gsa_utils_8java.html
- ESAT-esat_v0.1/doc/html/_hairpin_kmer_8java.html
- ESAT-esat_v0.1/doc/html/_hierarchical_clustering_8java.html
- ESAT-esat_v0.1/doc/html/_illegal_tree_operation_exception_8java.html
- ESAT-esat_v0.1/doc/html/_incomplete_method_implementation_exception_8java.html
- ESAT-esat_v0.1/doc/html/_interval_8java.html
- ESAT-esat_v0.1/doc/html/_interval_tree_8java.html
- ESAT-esat_v0.1/doc/html/_j_c_s_alignment_model_8java.html
- ESAT-esat_v0.1/doc/html/_j_c_s_cache_8java.html
- ESAT-esat_v0.1/doc/html/_jama_2_matrix_8java.html
- ESAT-esat_v0.1/doc/html/_k_s_test_8java.html
- ESAT-esat_v0.1/doc/html/_kmeans_8java.html
- ESAT-esat_v0.1/doc/html/_l_u_decomposition_8java.html
- ESAT-esat_v0.1/doc/html/_length_score_8java.html
- ESAT-esat_v0.1/doc/html/_lightweight_genomic_annotation_8java.html
- ESAT-esat_v0.1/doc/html/_location_aware_matrix_8java.html
- ESAT-esat_v0.1/doc/html/_locus_8java.html
- ESAT-esat_v0.1/doc/html/_loess_8java.html
- ESAT-esat_v0.1/doc/html/_m_a_f_alignment_8java.html
- ESAT-esat_v0.1/doc/html/_m_a_f_i_o_8java.html
- ESAT-esat_v0.1/doc/html/_make_c_l_s_files_8java.html
- ESAT-esat_v0.1/doc/html/_make_c_l_s_from_description_8java.html
- ESAT-esat_v0.1/doc/html/_make_positional_gene_sets_8java.html
- ESAT-esat_v0.1/doc/html/_mann_whitney_8java.html
- ESAT-esat_v0.1/doc/html/_mann_whitney_permutations_8java.html
- ESAT-esat_v0.1/doc/html/_mapping_quality_filter_8java.html
- ESAT-esat_v0.1/doc/html/_markov_model_8java.html
- ESAT-esat_v0.1/doc/html/_markov_state_8java.html
- ESAT-esat_v0.1/doc/html/_markups_8java.html
- ESAT-esat_v0.1/doc/html/_masked_genomic_space_8java.html
- ESAT-esat_v0.1/doc/html/_math_util_8java.html
- ESAT-esat_v0.1/doc/html/_maths_8java.html
- ESAT-esat_v0.1/doc/html/_matrices_compartor_8java.html
- ESAT-esat_v0.1/doc/html/_matrix_generator_8java.html
- ESAT-esat_v0.1/doc/html/_matrix_loader_exception_8java.html
- ESAT-esat_v0.1/doc/html/_matrix_with_header_utils_8java.html
- ESAT-esat_v0.1/doc/html/_matrix_with_headers_8java.html
- ESAT-esat_v0.1/doc/html/_maximum_contiguous_subsequence_8java.html
- ESAT-esat_v0.1/doc/html/_meme_motif_8java.html
- ESAT-esat_v0.1/doc/html/_meme_result_reader_8java.html
- ESAT-esat_v0.1/doc/html/_merge_g_s_e_a_output_into_matrix_8java.html
- ESAT-esat_v0.1/doc/html/_multi_sample_scan_peak_caller_8java.html
- ESAT-esat_v0.1/doc/html/_multi_score_8java.html
- ESAT-esat_v0.1/doc/html/_multiple_alignment_8java.html
- ESAT-esat_v0.1/doc/html/_multiple_alignment_factory_8java.html
- ESAT-esat_v0.1/doc/html/_multiple_alignment_i_o_8java.html
- ESAT-esat_v0.1/doc/html/_multiple_alignment_i_o_factory_8java.html
- ESAT-esat_v0.1/doc/html/_needleman_wunsch_8java.html
- ESAT-esat_v0.1/doc/html/_needleman_wunsch_gotoh_8java.html
- ESAT-esat_v0.1/doc/html/_neighbor_analysis_8java.html
- ESAT-esat_v0.1/doc/html/_neighbors_null_model_8java.html
- ESAT-esat_v0.1/doc/html/_new_ratio_score_8java.html
- ESAT-esat_v0.1/doc/html/_oriented_chromosome_transcript_graph_8java.html
- ESAT-esat_v0.1/doc/html/_overlap_filter_8java.html
- ESAT-esat_v0.1/doc/html/_p_c_r_duplicate_filter_8java.html
- ESAT-esat_v0.1/doc/html/_p_s_l_record_8java.html
- ESAT-esat_v0.1/doc/html/_p_s_l_x_to_s_a_m_8java.html
- ESAT-esat_v0.1/doc/html/_p_w_m_utils_8java.html
- ESAT-esat_v0.1/doc/html/_pa_g_e_java_8java.html
- ESAT-esat_v0.1/doc/html/_paired_and_proper_filter_8java.html
- ESAT-esat_v0.1/doc/html/_paired_end_alignment_factory_8java.html
- ESAT-esat_v0.1/doc/html/_paired_end_filter_8java.html
- ESAT-esat_v0.1/doc/html/_paired_end_read_iterator_8java.html
- ESAT-esat_v0.1/doc/html/_paired_end_reader_8java.html
- ESAT-esat_v0.1/doc/html/_paired_end_t_d_f_8java.html
- ESAT-esat_v0.1/doc/html/_paired_end_writer_8java.html
- ESAT-esat_v0.1/doc/html/_paired_read_alignment_8java.html
- ESAT-esat_v0.1/doc/html/_parse_exception_8java.html
- ESAT-esat_v0.1/doc/html/_parse_g_c_t_file_8java.html
- ESAT-esat_v0.1/doc/html/_path_8java.html
- ESAT-esat_v0.1/doc/html/_peak_filter_8java.html
- ESAT-esat_v0.1/doc/html/_pearson_distance_8java.html
- ESAT-esat_v0.1/doc/html/_permutation_distribution_8java.html
- ESAT-esat_v0.1/doc/html/_permutation_not_found_exception_8java.html
- ESAT-esat_v0.1/doc/html/_permutations_8java.html
- ESAT-esat_v0.1/doc/html/_phastcons_reader_8java.html
- ESAT-esat_v0.1/doc/html/_phylip_interleaved_multiple_alignment_i_o_8java.html
- ESAT-esat_v0.1/doc/html/_phylip_sequencial_multiple_alignment_i_o_8java.html
- ESAT-esat_v0.1/doc/html/_pi_h_m_m_8java.html
- ESAT-esat_v0.1/doc/html/_pileup_8java.html
- ESAT-esat_v0.1/doc/html/_plot_aggregate_regions_8java.html
- ESAT-esat_v0.1/doc/html/_poisson_enrichment_score_8java.html
- ESAT-esat_v0.1/doc/html/_position_weight_column_8java.html
- ESAT-esat_v0.1/doc/html/_position_weight_matrix_8java.html
- ESAT-esat_v0.1/doc/html/_position_weight_matrix_i_o_8java.html
- ESAT-esat_v0.1/doc/html/_position_weight_matrix_model_8java.html
- ESAT-esat_v0.1/doc/html/_precompute_data_alignment_stats_8java.html
- ESAT-esat_v0.1/doc/html/_predicates_8java.html
- ESAT-esat_v0.1/doc/html/_preprocess_data_set_8java.html
- ESAT-esat_v0.1/doc/html/_primer3_exception_8java.html
- ESAT-esat_v0.1/doc/html/_primer3_picking_summary_8java.html
- ESAT-esat_v0.1/doc/html/_primer3_primer_picking_result_8java.html
- ESAT-esat_v0.1/doc/html/_primer_utils_8java.html
- ESAT-esat_v0.1/doc/html/_process_dataset_8java.html
- ESAT-esat_v0.1/doc/html/_q_c_agilent_results_8java.html
- ESAT-esat_v0.1/doc/html/_q_r_decomposition_8java.html
- ESAT-esat_v0.1/doc/html/_r_a_p_peak_caller_8java.html
- ESAT-esat_v0.1/doc/html/_r_n_ai_gene_annotation_8java.html
- ESAT-esat_v0.1/doc/html/_rank_order_8java.html
- ESAT-esat_v0.1/doc/html/_ratio_permutation_peak_caller_8java.html
- ESAT-esat_v0.1/doc/html/_ratio_score_8java.html
- ESAT-esat_v0.1/doc/html/_read_count_normalizer_8java.html
[truncated: 9,700 more entries]
