# Supplementary material for: End Sequence Analysis Toolkit (ESAT) expands the extractable information from single-cell RNA-seq data
Source: Genome Res. 2016 Oct;26(10):1397–410. doi: 10.1101/gr.207902.116 (PMC5052061; doi:10.1101/gr.207902.116)
Supplement: Supplemental Material [file supp_gr.207902.116_Supp_Materials.tar.gz › ESAT-esat_v0.1/.settings/org.eclipse.ltk.core.refactoring.prefs]

eclipse.preferences.version=1
org.eclipse.ltk.core.refactoring.enable.project.refactoring.history=false
