# Supplementary material for: End Sequence Analysis Toolkit (ESAT) expands the extractable information from single-cell RNA-seq data
Source: Genome Res. 2016 Oct;26(10):1397–410. doi: 10.1101/gr.207902.116 (PMC5052061; doi:10.1101/gr.207902.116)
Supplement: Supplemental Material [file supp_gr.207902.116_Supp_Materials.tar.gz › ESAT-esat_v0.1/README.md]

ESAT
====

The ESAT toolkit is designed for expression analysis of Digital expression (DGE) libraries that target transcript "ends". It is also designed for single cell analsis as more and more protocols are DGE like.
