# Supplementary material for: End Sequence Analysis Toolkit (ESAT) expands the extractable information from single-cell RNA-seq data
Source: Genome Res. 2016 Oct;26(10):1397–410. doi: 10.1101/gr.207902.116 (PMC5052061; doi:10.1101/gr.207902.116)
Supplement: Supplemental Material [file supp_gr.207902.116_Supp_Materials.tar.gz › ESAT-esat_v0.1/build.xml]

<project name="ESAT" default="build" basedir=".">
    
    <!-- Properties--> 

    
    <!-- Source and lib directories -->
    <property name="src.dir"       value="${basedir}/src/" />
    <property name="lib.dir"       value="${basedir}/lib/" />
    
    <!-- Distribution directory. Binary distribution is placed here -->
    <property name="dist.dir"      value="${basedir}/dist/" />
    <!--<property name="dist.dir"  value="/Volumes/seq_mgarber/" />-->
    <property name="build.dir"     value="${basedir}/build/"/>
    <!--<property name="test.dir"  JUnit tests go here" />-->
    <property name="test.dir"      location="${basedir}/test/"/>


    <!-- build specific properties. These are normally set by Hudson during the build process -->
    <property name="version"       value="v0.1" />

	<!-- All jar files in lib file -->
	<path id="master-classpath">
      <fileset dir="${lib.dir}">
        <include name="*.jar"/>
      </fileset>
    </path>

    <path id="test-classpath">
        <fileset dir="${lib.dir}">
            <include name="junit*.jar"/>
            <include name="hamcrest*.jar"/>
        </fileset>
        <pathelement location="${test.dir}" />
        <pathelement location="${build.dir}/main"/>
        <pathelement location="${build.dir}/test"/>
    </path>


    <target name="init" >


        <mkdir dir="${build.dir}"/>
        <mkdir dir="${dist.dir}"/>
        <mkdir dir="${build.dir}/test"/>

        <tstamp>
            <format property="timestamp" pattern="MM.dd.yy_kk.mm" />
        </tstamp>
        <property name="jar.name"      value="esat.${version}_${timestamp}.jar" /> 
        <property name="jar.path"      value="${dist.dir}${jar.name}" />
        <echo message="Version ${version}"/>
    	<echo message="jar to build: ${jar.name}"/>
    </target>


    <target name="compile" depends="init">
        <javac srcdir="${src.dir}"  debug="on" destdir="${build.dir}">

            <classpath refid="master-classpath"/>
        </javac>
        <javac srcdir="${test.dir}" destdir="${build.dir}/test">
            <classpath refid="test-classpath"/>
        </javac>
    </target>
	
	<target name="unpack" depends="init">
	    <!-- Unzip jars to the tmp directory -->
        <unzip dest="${build.dir}">
            <patternset>
                <include name="**/*"/>
                <exclude name="META-INF/**"/>
            </patternset>
            <fileset dir="${lib.dir}">
                <include name="**/*.jar"/>
            </fileset>
        </unzip>
	</target>
	
	<target name="copy.props" depends="init">
		<copy todir="${build.dir}" file ="${src.dir}log4j.properties"/>
	</target>
    
    
    <!-- build the esat jar-->
    <target name="build" depends="compile, unpack, copy.props">  
        <jar destfile="${jar.path}" basedir="${build.dir}" compress="true">
            <manifest>
                <attribute name="Built-By" value="${user.name}" />
                <attribute name="Main-Class" value="umms.esat.NewESAT"/>
            </manifest>
        </jar>
    </target>
	
    <!-- build the barcode splitter jar-->
    <target name="bcprocess" depends="compile, unpack, copy.props">  
        <jar destfile="${dist.dir}splitter_${timestamp}.jar" basedir="${build.dir}" compress="true">
            <manifest>
                <attribute name="Built-By" value="${user.name}" />
                <attribute name="Main-Class" value="umms.core.fastq.utils.BCProcessor"/>
            </manifest>
        </jar>
    </target>
	
	<!-- build the ribosat jar-->
	<target name="ribosat" depends="compile, unpack, copy.props">  
	    <jar destfile="${dist.dir}ribosat_${timestamp}.jar" basedir="${build.dir}" compress="true">
	        <manifest>
	            <attribute name="Built-By" value="${user.name}" />
	            <attribute name="Main-Class" value="umms.ribosat.RIBOSAT"/>
	        </manifest>
	    </jar>
	</target>

    <!-- Run Tests -->
    <target name="test" depends="build, ribosat, bcprocess">
        <junit fork="yes" haltonfailure="true">
            <classpath refid="test-classpath" />
            <batchtest fork="yes" todir="tres">
                <formatter type="brief" usefile="false"/>
                <fileset dir="${test.dir}">
                    <include name="**/*Test*.java"/>
                </fileset>
            </batchtest>
        </junit>
    </target>

    <!-- Clean all generated artifacts -->    
    <target name="clean">
        <delete dir="${build.dir}" />
        <delete dir="${dist.dir}" />
    </target>
    
    <target name="all" depends="clean, build"/>
    
</project>
