# Supplementary material for: End Sequence Analysis Toolkit (ESAT) expands the extractable information from single-cell RNA-seq data
Source: Genome Res. 2016 Oct;26(10):1397–410. doi: 10.1101/gr.207902.116 (PMC5052061; doi:10.1101/gr.207902.116)
Supplement: Supplemental Material [file supp_gr.207902.116_Supplemental_data_S1.tar.gz]

Archive with 8 entries (7 files):
- scripts
- scripts/gel_barcode1_list.txt
- scripts/extractValidR2reads_wCorrection.py
- scripts/README.txt
- scripts/ratIslet_bcCounts.txt
- scripts/filter_lowCountBC_bam.py
- scripts/selectValidBarcodes.R
- scripts/.Rhistory
