# Supplementary material for: End Sequence Analysis Toolkit (ESAT) expands the extractable information from single-cell RNA-seq data
Source: Genome Res. 2016 Oct;26(10):1397–410. doi: 10.1101/gr.207902.116 (PMC5052061; doi:10.1101/gr.207902.116)
Supplement: Supplemental Material [file supp_gr.207902.116_Supplemental_data_S1.tar.gz › scripts/ratIslet_bcCounts.txt]

BC	count
GTGGAGCTACGTATAC	3
ATCCCACGCTGTCTGG	42
ACGCAGAGATCCCACG	6
TGTGCTCAAAACGCCT	973
TGTGTCCTTCCCAATC	8
TTTACCCTAAATGTCG	9
TGGTTTCTTTCGCTGG	9
ATATACCTTCATGAGG	39
TGACCAGTTGTCTTTC	4
GGGCCAATACGAAACG	491
AGAGACTACCTCGTCT	31
ATGCATGGTACGTGCT	3
GCAGCATGCACGGACT	1
CGAGATGTTTATAGCC	46
CGCTAGTCAGTGATGC	23
TGCGACAGCTCGATGC	1043
TGACCAGTATGTTGGC	2
AATTCCCAGATCTCGG	33
ATATCTTCATACCCAG	105
GCAGGGTACCATTTGA	93
TGATGCCCTTAAGCGT	2
TCCCAATCGATCGTTT	1
CACAACAGATACTCTT	2
TCGACGGTTGACGGAC	4
GTGGAGCTAATTCCCA	3
ATCTTTGTCGGCACAT	4
CTTCGATTAACTTAGC	4897
CAGGTGTCAAACTCGA	2
TTGATTCTCGACGTCA	7
CTTTCTTTGGGTTGGT	8
TAGCTTATGGCGTTAG	1
AGCACCACGGCCCTTA	36
GTATGAGTGTCATATT	12
GTGTAACCCGCTCTCA	55
TAACTACTTAGCTTAT	3
CGTATCGGAGCACCAC	7
GGCCTAAGGTCATATT	12
CCCTTCAGTTGGACTT	1
ATGCATGGATATAGGA	38
TCGGTACGCAACAAAT	15
GGGTTGGTCGTGCTAG	4
TGACCAGTCGTGGATA	1149
ACGCCATTTTCCGAGT	53
TAGTCGCACGGACAAC	2
TGTAGTTTAGCACCAC	12
GCATGGGTTCCCAATC	6
GGAAACAGCAGGTGTC	23
CCTACTAGGGGTTGGT	35
GCGCATTCAGAGACTA	1016
CTTACTCCGAAGGCTT	1
TAGTGGACTAGTCGCA	5
GATGTATTCTACGAGC	20
GATTAGACTAGAAATG	129
GTTTACGTTACAGCCG	3
AACACACGCACTCCTC	14
CTTGGTGTGATTGCGA	28
TCGACGGTAAAGTCGG	4
TGGCTACCTAGTGGAC	10
CCTATTCAGGAGAAGC	18
CTATAGAGTGGTATGA	12
GCGCATTCTTCGCTGG	15
AATGACCCTGTTCCAG	8
GGTGACACTACCGGCA	333
GATCTCGGGTCGTCGT	21
GAGGCTGATGAGGTCT	2
GACAACTTGATTAGAC	1
TAAATAGGCACAAGGC	18
CACAGTTTAACTTAGC	22
GTTGCACGGCACCTCT	3
AACCCTTGGATCTCGG	37
TAGAAATGGGGTTGGT	38
GAGTTTCGGAAGCACT	2
ACGTATACTACCAGGC	7
CTTCGCACCCATTTGA	6
CACGGACTATATACCT	3
TCATGAGGTCGACACC	4
CCGCTGTTCTGTCTGG	16
ATATGCATAATCGGGT	30
ACCTTCTTCACTCCTC	14
TGTGGCTAGAAAGACC	9
CCGCTGTTGGGAAGGT	22
TCCTTATTCAACGTGG	20
GTTACGATACGTATAC	25
CAGATTACTCATATGG	1117
TGTGTCCTGGGTTGGT	95
GGGCCAATTGTAAAGG	34
GAGCGGTAGAAGGCTT	23
ATCCCACGAAAGTCGG	20
CTACCGTTATGACCGA	12
CTACGAGCCGAACGTA	4
GCCAAGATGCTTTGGC	13
TCACGTTTTACAGCCG	6
TTGTTTACTGTGTCCT	1
ACCCATATTTGAGGGT	14
ATGACTTTGACAAAGG	13
CAGTTTGCTCTGTGGT	12
TGATGCCCAAGCTTCT	40
CGAACGTATTGGCGTT	31
TCCCTGATGGACTTCC	25
GCAAAGCCTTTAACAG	477
GGATAAAGAGTGATGC	11
TCTGCATCTGTGTCCT	8
CATTTGTTTCTCAACC	50
GTTTGTTTAGACACCA	793
ATCCGCTATGTAGTTT	3
CATTTGTTGCTTTGGC	31
CCTGACACACTGCCGT	746
AATGACCCTACTTGTG	6
AATGTTTGCTTACGGG	23
GATTGCGACGTGGATA	25
CGGGTAGTTAGCTTAT	9
GCCTCTTTATCAGCGC	1336
TCTCACTTGGTCTGAC	2
AAACGCCTTCTGTGGT	4
AACTTAGCGAACGATT	19
ATATACCTGGCATGCT	3
ATACCCAGTTGATTCT	6
ACCTTGCCGCTTTGGC	2828
AAACAGGGAACAATCC	195
ACTCACCGGAAAGACC	10
TGATAACATACGTGCT	1
CCCAAGCACAATTAGT	7
TACCGGCACGCTAATA	1
GTTCTGTTGCGTTGCT	16
CTGAGTGCGTCGTCGT	4
CCCGACTTCAGACCAT	17
GGTCCCTTCCATTACT	7
ATGGATTACTACGAGC	40
AGGAAGACGGAATAGA	53081
CATTTGTTGACAGATA	107
AAATGTCGTCACCGAG	4
GATCGTTTATGAAGCA	19
TGCGTATCATATACCT	3
TAAGACGGGGCCCTTA	2
GATGTATTGCAAAGCC	40
TAGTGTTTAGCACCAC	25
GTGTCGGAGGGTTGGT	2
TACAGCCGGATGTGAG	2
AAACTGGTGTCCATGT	9
GACAGATAAGACACCA	5
TGGTATGATGAGGTCT	5
CAATACTTCGACGTCA	11
TGATGCCCAAATCAGA	11
TCCTTATTCAAGTCAT	8
CGTAGAAGGGGTGTAT	996
TAACCATCAATTCCCA	14
TTGTCGCCGGGTTGGT	1
ACATCTATTATTGCCT	2
TAAATAGGATACTCTT	4
ATCAAGTGCCTACTAG	12
TAAATAGGTTTGGGAG	8
GATTGCGACGTCAGCA	1175
GGCGGTTTATGACCGA	671
TTGCATATACCCACGA	46
ACGGTAGCAGCGCGAT	37
AACACACGCTACGAGC	22
GAATACGCATTGGGCC	1422
CAATACTTTCTCACTT	8
TTAAGCGTTTGGCGTT	12
TTATCTGTGTTACCGC	12
AGCGAAGTCAAGAGGG	8
CAACGTGGAAACAGGG	40
GAGCGGTAAGAGGTGG	9
GTAATCCCAGTGATGC	2
GTAATCCCTGATGCCC	1402
TGAAATGATTGATTCT	14
TTATCTGTCAATTAGT	79
CTGTTCTTCGAGTCTG	30
TTCGGCCTAGAAGTTA	7
CTTCGCACATATACCT	3
ATCCCACGCGGGTAGT	68
CTTTCTTTTGGTATGA	6
ATGGATTAGGAAACAG	13
CTCCGCATTCATCCTT	8
CTCTTGACTACAGCCG	13
AATGTTTGCGTATCGG	2
TTTACCCTATTCGACG	2
CGGACAACTCGGTTCG	6
CATACATTAGCGCGAT	7
CATACATTATGACCGA	22
GGTGGGATCGTCAGCA	969
TGGCTACCAAACTGGT	2
CACAGTTTTCGAAGCT	818
CAAGTCATTGCCATCG	7
TTCCAGACTCTCACTT	6
CACAGTTTGAACGATT	125
TTGGCGTTCTGCGTTG	36
AACACACGACGTATAC	59
TTCCGAGTCGGAATTT	10
GTGTCGGAGGGAAATC	1446
GGGCCAATGGCATGCT	53
TAGTCGCACCCAAGCA	4
GTTGTCATCCTATTCA	22334
CTCTTGACTAAATAGG	8
CCACATTAGATTAGAC	2
AGTGAAAGATGACCGA	7
CTTCTTCGACCTTCTT	75
ACTGCCGTGCAAAGCC	6
CCGCAACTGGCATGCT	852
TCACCGAGTTCACATA	1
ACGTATACAAAGCCTA	7
TCCCTGATAAACTGGT	8
GGACTTCCACCACGCT	67
ATGGAAATTGTACACG	17
TTGTTTACATGGAAAT	4
ATATGCATGGTGGGAT	3
AGCGTAGGCAATTAGT	2
ATGTTGGCCCCAAGCA	2
TGTGCTCAAGCGCGAT	16
CACAAGGCTTATAGCC	8
TTGCACGCTTTATCAC	1
TGCCTCACTGGCCTGT	1
GAGTTCACTTGTGACT	382
TACCAGGCAGGCAGTT	106
CCCTAACCGAAGCACT	7
ATCTTTGTTCCAGGGA	37
TTCCGCTCGATCTCGG	32
GCAGTCGATGTAAAGG	2
CCATTTGAGCAGTCGA	117
GTATGAGTCGAATAAT	11
GGCCCTTAGTAATCCC	35
CCGCTGTTCGCTAGTC	31
AGCACCACAACCCTTG	46
GTTACCGCATCCCACG	30
ACGTATACGTACACTC	6
TGCCATCGGTCCAAAG	1
TTAAGCGTGGTCCCTT	10
ACATCTATTTGGACTT	1
GGTGACACTGTACACG	5
AACTTAGCCTACCGTT	257
GCTCTAGTGCGCATTC	6
GGTCCCTTCGATTGAT	9
CGGACAACCAGTTTGC	7
AATCGGGTGCAGTCGA	15
TCGACGGTTTTAACAG	26
TCCCAATCCCTACTAG	12
CTCTTGACATATAGGA	31
TCTCACTTTAAGACGG	38
GTTAACCATTGATTCT	12
GAGTTCACGTTTGTTT	969
CTTTCTTTCGATTGAT	7
GTCTCTCTACTAGGAT	14
GGGAAGGTAATGAATG	36
GTCTCTCTATACTCTT	737
CACGGACTTTGGACTT	6
TTGCACGCGTGTCGGA	5
GCGCATTCCCTCGTCT	54
TAGTCGCAACCCACGA	1060
TTGATCTAGCAAGGAC	28
GAAGCACTACCCATAT	16
TACCAGGCATATAGGA	1064
TCATATGGCAGTTTGC	789
ATCCGCTACAATACTT	2
TCCCTGATAAGCTTCT	25
GGAATAGATTAGGACC	6
TCACGTTTGATGTATT	11
TGCGTATCTCCGTCCA	12
CACAGTTTTCCAGTCC	41
GAATACGCTAGTCTAG	1
CAGTCCCTTTGTGACT	2
CGTGGATATTGTGACT	37
TACAAACTTGTACACG	3
CGGACAACTGGGATTC	1
CCGCTGTTCGTGGATA	1576
AAACGCCTTGCCTCAC	6
TCTAGCAGTTGGATCG	2
GTCCAAAGATGTTGGC	1
CATCGCAGCTAGTAAC	71
GGGAAATCGAGCGGTA	6
CTGTCTGGCTTCTTCG	1
CGGAATTTCATTTGTT	3
AACAATCCCCCGACTT	2
TAAATAGGATATAGGA	53
TGGCCTGTCGACTCCT	874
GCAGTCGAGTCCGTAC	5
TCCTTATTAAGATTGT	5
CTGTCTGGTACGTGCT	1
TGTTCCAGCTCGCGTA	6
TAACCATCGGGTGTAT	17
GACGATGGAGTTTAGA	14
TTTATCACGCGTTGCT	2
ATATGCATCTGTCTGG	336
AAGCGTACGTGGATGG	115
GCAAGGACTTTACCCT	3
TAGTGGACGGCGTTAG	75
CGCTAGTCGTCAAAGA	34
TGGTATGATCACCGAG	70
AGGCAGTTCTTCTGGA	592
GTTACGATCCCTTGGT	11
CAACAAATGAGTTCAC	6
CTGTCTGGTTTACCCT	11
TGTAAAGGCACTCCTC	29
TTCGTTCCGTGGAGCT	2
TTCCGAGTGACGATGG	10
ACGGTAGCTCCGTCCA	15
TAACCCGTCGAATAAT	27
GCAAGGACGTTAACCA	50
ACCTTCTTACATCTAT	7
GTACACTCGAGGCTGA	8
TCATGAGGTTGATTCT	1
TACCAGGCAATGAATG	1314
CGGCTTACCTTCGATT	107
TGTGCTCATTAAACTG	14
ATGAAGCATAACCCGT	4028
CACAACAGAACCTGAC	4
GAGTTTCGACTAGGAT	1311
CTAGTAACCTTCGCAC	7
GCTTTCCAGCTTTGGC	9
ATTCGACGTCACCGAG	9
ATGGAAATGGTGGGAT	6
ACGCCATTGGAGAAGC	36
CTCAGAATTGTCTTTC	43
TCTGTGGTTCCCTGAT	1
TAGAAATGCACTCCTC	7
CTAGTAACGTTCAACT	7
CTTTCTTTTAGTCGCA	57
CGTCAGCAACCCACGA	4
GGGAACGATACAAACT	2
TCCTTATTCCCGAATG	7
GCAAAGCCCTACGAGC	13
GGGTGTATGATGTGAG	3
TCTAGCAGGGCTACTA	13
CGGGTAGTACTGAGTT	28
GTCAAAGACCGCTGTT	4
TGACCCTCCGTGGATA	874
GACAAAGGTAAATAGG	24
GTTCTGTTGGCGGTTT	11
TACCGGCACTCAGAAT	1
TTATAGCCAGACACCA	20
CCTGTTATCTAGTAAC	3
AATCGGGTACCCATAT	13
ACGCCATTACGTATAC	4
TGATGCCCAATGTTTG	18
TTATAGCCGGGAAGGT	44
GATTTACCTCGAAGCT	9
GGGAACGATTTGTGTC	19
TGAAATGACGATTGAT	8
ACTGAGTTGATTTACC	46
CTGTCTGGCCATTTGA	3
GACAACTTCGGCACAT	4
TGTTTGAGAGAAGTCC	6
CAAGTCATGTCCATGT	2
GACAGATAGAAGGCTT	1
TCGGTTCGGTGGATGG	8
ATATAGGACGTAGAAG	22
CGCTAATATACCGGCA	3
TTGCACGCCCAGCAGT	7
AGCTACGGTTGTCGCC	5
TGCGACAGGTTTACGT	16
TTAAGCGTATGACTTT	6
GATTGCGAGTCAATAC	11
CTAGACCCGCCGGATT	9
TCCAGTCCCTTACTCC	573
TGACCAGTTTGATCTA	13
AAAGTCGGAGCACCAC	52
TCTGTGGTTTCACATA	11
TTTACCCTTACGTGCT	3
CTTCGATTGTGTCGGA	15
GTTGTCATTTGGATCG	1
GTCAAAGATCGGTTTA	58
ATTCCTTGTTAGGACC	4
GCCAAGATTAACTACT	7
GTAATCCCTGCTATTT	5
TCCCAATCCTTCTGGA	17
TCACGTTTAGGTTGTG	1685
TCCCTGATTTGGATCG	11
GGGAGGTACGATTGAT	8
CGTAGAAGGGGAACGA	44
GGGAACGAGAGGCTGA	8
CACAGTTTTACCGGCA	20
CTTTAATCTCTGCATC	7
AGCTATGAGTAATCCC	40
CAGTTTGCTCCAGGGA	16
TCCGTCCAATCTTTGT	699
CATCTCCCCTAGATTG	4
GTAATCCCACTGAGTT	1
TGAGGTCTGACAACTT	2
GGACTTCCAGCAGAAC	1181
GCATGGGTGTCCAAAG	2
GTCCGTACGCAGTCGA	82
GGGAAATCGATTGCGA	49
CGTAGAAGCGGGCTTT	11
CTCAGAATCACAAGGC	92
ATGACCGACACAAGGC	10
CAACAAATGGTCCCTT	7
AGAAGTCCCTTCGATT	7
TGCGACAGGTTACCGC	9
AATGTTTGATGGAAAT	2
TGATGCCCAGCTACGG	15
TCCCTGATCTCGCGTA	545
CCCATAGCGGATAAAG	662
ACGCAGAGGTTCTGTT	11
CTAGATTGTCGGTTTA	8
CGGCACATAAAGTCGG	8
GATTGCGAGTCAAAGA	18
TCTCAACCTCGGTTTA	27
AGTGAAAGTCGAAGCT	3
ATGGATTAGTCAATAC	3463
CGGAATTTTTGAGGGT	7
ATGCATGGGGCGGTTT	4
CCTACTAGGTCGTCGT	2
TCGGTTTACACTCCTC	18
AAGTAATCGTACCTTG	2
CATCTCCCCCTGTTAT	36
ATGTTGGCTACGTGCT	1
TCCGTCCAGTCGTCGT	4
CGACGTCAATGTTGGC	38
TCCAGGGATCGACGGT	7
CCCGACTTTAACCCGT	36
CATCTCCCGGCGGTTT	8
CGAGATGTTTGCATAT	9
GGTTAGTGGGCCCTTA	58
ATGCGGATGGGAACGA	45
GGGCCAATGTCAATAC	8
TCATGAGGGTAATCCC	4
ATCAAGTGGCAGTCGA	938
TCACGTTTCGCCTTGA	11
CTTCTTCGGCTTACCT	24
GAAGTGCCGCCACATC	6
AGACACCACGAACGTA	5
CTACGAGCTAGTGGAC	3
GATTGCGATTGATCTA	11
AGAGACTAAACAATCC	9
GTTTACGTGGGCCAAT	12
GAAAGACCAGGCAGTT	4
GTTAACCATTATCTGT	2
CCGTGTTTCAGTTTGC	10
AGCGCCTTTAACCCGT	6
TGCCTCACGCAGCATG	3
GTTGCACGGAATACGC	9
GTGGATGGGCAACCTG	3
GGGAACGAGGGAACCT	6
TCCCGTAGGATCTCGG	22
CCTACTAGGCCAAGAT	25
CAATACTTGCCTCTTT	1
CAACAAATCTTACTCC	16
TCGAAGCTGTCCATGT	5
GTCTCTCTTCGACACC	7
AAGCTTCTTAGCCTCG	60
CAGTCCCTGTCCATGT	18
AGCTACGGATCCCACG	13
GTCCATGTATATACCT	1
AGAGGTGGTAGCCTCG	5
TGCCATCGCCCGACTT	4
TGGAGGAGTTCGTTCC	38
CTCCGCATCGTATTTC	10
TCCCAATCTCCCAATC	41
TGTGTCCTGTCCATGT	1
TACGTGCTGCAGCATG	5
CATCGCAGAGAGGTGG	28
TGATGCCCCAGACCAT	5
GATCTCGGTAACTACT	1
GCGTTGCTAACCTGAC	4
TCCCGTAGGTGGATGG	20
TGATGCCCGCTTACCT	4
GAATACGCGGCGGTTT	1079
CTCGATGCACACTAAG	7
CACGGACTATCAGCGC	2
GGATAAAGACGCTCAG	16
AACTTAGCTTCACATA	30
CTGAGTGCCGTATCGG	9
TACGTGCTGTCATATT	19
TCATCCTTGATGTGAG	28
CAGGTGTCCATACATT	6
TTATCTGTGATTGCGA	10
TCGGTACGACCTTGCC	8
GCTTACCTAGGCAGTT	2
GATCGTTTATTCCTTG	27
TTTGTGTCTTGTGACT	33
ACTGCCGTTCCCAATC	662
TGTGCTCACTGTTCTT	8
CAGATTACTGCGACAG	28
GAATACGCACGGTAGC	1199
ATTCGACGGTCCATGT	17
TAGCCTCGAGGTTGTG	3
AGCGTAGGGACAAAGG	2
CCGCAACTATGGATTA	26
AAGATTGTAAGTAATC	545
ACGCAGAGGTCCATGT	114
CCAGCAGTTGATAACA	2
CGTAGAAGCCCGAATG	22
GTCAAAGACGTATTTC	15
TTCCGAGTCAGGTGTC	7060
CTACTTGTTGAAATGA	9
CCCTAACCCTGGTGCA	13
TACCAGGCGAAAGACC	2
CATTTGTTGGTGACAC	2
CTGAGTGCTTGCACGC	7
GAAGTGCCAGTGAAAG	16
GCGTTGCTGATTTACC	10
AACCCTTGTCTGTGGT	5
ATATGCATTTTGGGAG	7
TCCGTCCATCACCGAG	10
TGCTCCGTATCAAGTG	27
GTCGTCGTCTCCGCAT	1
CTCTTGACTGGCTACC	3
CTACGAGCTGCTATTT	1
CTTCAGGTCTCGCGTA	25
GTCAATACTGATAACA	3
GACGATGGGAGTTTCG	1001
AATCGGGTGCTTACCT	5
GTTTACGTGATTGCGA	26
CAGTCCCTAGAAGTTA	22
CCCGAATGCGTAGAAG	24
CCTCGTCTGGCTACTA	18
AAACTGGTTTTAACAG	89
ATTCGACGGAACGATT	12
GGGTTGGTCCTGTTAT	672
GGGAACCTCGCTCTCA	32
AACCCTTGACGTATAC	4
AATCGGGTTCCAGGGA	16
ATTCCTTGGTAATCCC	19
AGCGCGATTCCCTGAT	8
CGCTAGTCAATGACCC	150
ACGCCATTTGAAATGA	36
AGGTTGTGGCTTTGGC	6
AAACAGGGATGTTGGC	1176
AGCGAAGTATCTTTGT	18
GATTAGACGGTCACAG	8
TCTGTGGTGCATGGGT	6
TCTGCATCAATCGGGT	25
CCTATTCAGTTACGAT	4
TATTGCCTACTGCCGT	3
AAACCTCCGGTGGGAT	12
TTGGACTTGGGAAATC	9
CGTATCGGGTTCAACT	8
AGTTTAGACGGGCTTT	13
TGGCCTGTCGTGGATA	21
AAATCAGACAGTTTGC	212
CTTAGGTATTGCACGC	2
TTGTGACTCTAGATTG	7
AACACACGGATCGTTT	3
CTTCGATTAAAGCCTA	19
TTAAGCGTTGCCATCG	14
AATGACCCGCAGTCGA	13
AGGAGCTTAAGCGTAC	173
CCATTTGAATTCCTTG	24
GCGTTGCTGGTGGGAT	10
ACGGTAGCGAGCGGTA	8
CACAACAGCGACTCCT	6
GCGCATTCGAATTCGT	9
GTTGTCATGTGGATGG	3
ATGACTTTACATCTAT	8
AACTTAGCAAACAGGG	17
GGACTTCCTGTTCCAG	12
AGCTACGGGGGTTGGT	2097
CGCCTTGACTACGAGC	1241
GGACTTCCATTGGGCC	20
CTTCGCACCATCTCCC	125
GGCCCTTAGTATGAGT	30
TACTTGTGACGAAACG	60
GAGTTCACAACACACG	1
GTGTCGGATGTGGCTA	2
CAGGTGTCACGAAACG	4
ATGACTTTATGACCGA	1409
ATTCGACGTACCGGCA	2
TCTGTGGTATCCCACG	13
GGACTTCCACTAGCCA	56
GGATAAAGCCCATCTG	19
CAGGTGTCAGGTTGTG	1384
CCTGACACATTGGGCC	17
TCCCTGATATGCATGG	8
TACAAACTCTCGATGC	11
ACCTTCTTCAACGTGG	1026
GGCCTAAGCCTACTAG	7
GGACTTCCTAGCTTAT	4
CTTTAATCACGCTCAG	31
GCAGTCGAGAAGCACT	2
ACGAAACGTTGATCTA	14
AAGTAATCTTGATTCT	10
GAATTCGTCATTTGTT	1
GCAGGGTATGTACACG	1349
GGGAGGTATCACGTTT	3
GACAACTTCGTACCTA	18
TCCCAATCTCTGTGGT	104
ATCAAGTGGACGATGG	24
ACTCACCGCTTTAATC	39
CGTCAGCAGAGCCCAT	3
ATTCAGTAGAGGCTGA	6
GGAATAGAGGGAACGA	27
ATATACCTACGCTCAG	2
TAGTGGACGACAAAGG	916
ATTTCCGGCTTCTGGA	5
GGCGTTAGCTCTTGAC	4
GTATGAGTGGATAAAG	9
ATTGGGCCATGCATGG	21
AGCGAAGTCGTATCGG	1
TGCAAGGGAAAGCCTA	7
GGGAACGACGTATCGG	6
TAGTCTAGGCCACATC	2
CCCTTGGTCCCATAGC	8
TGACGGACTGTCTTTC	67
GTAACGTTACACTAAG	31
TTCGGCCTTCACCGAG	5
TGCTATTTGAAAGACC	70
CATTTGTTTGTGCTCA	5
TGATAACACAGTTTGC	3
GTCTCTCTTTTGGGAG	6
GAAGCACTTCGAAGCT	48
AATGTTTGAAATGTCG	5
GAAGGCTTCGTAGAAG	1660
TCGACGGTGAGAGTAT	4
GGTCTGACCTTCTGGA	26
ATGAAGCACGTAGAAG	124609
GTCTCTCTTAGTCGCA	104
TTATAGCCCCTGTTAT	8
TCCCAATCCAAGTCAT	2
CCGCAACTTGACGGAC	8
TGCAAGGGATGACTTT	3
TACCAGGCATACTCTT	6
CAACAAATCTATAGAG	52
ATGGAAATGGCCCTTA	20
AATGTTTGCTTAGGTA	16
ACTAGCCAAGGTTGTG	1013
GATTTACCTCATCCTT	3
TGAAATGAATGACTTT	10
TGATGCCCCATCGCAG	13
AGAGACTACGAATAAT	11
GGACTTCCAATGAATG	50
TCGGTACGTACCGGCA	2
TGGTTTCTAGGAGCTT	408
AAAGCCTAGTTGCACG	306
TTGTCGCCTAAATAGG	2
AACCCTTGTCGGTACG	5
CAGGTGTCTCATATGG	19
GAAAGACCTAGTCTAG	3
CCCATAGCGGGAAATC	11
CATCGCAGAGGCAACG	50
AAACGCCTATGACCGA	118
AGGCAGTTCTTACTCC	8
AAACGCCTTGTGGCTA	16
AGTGATGCCCATTACT	6
GCCGGATTGACAGATA	54
CGACTCCTTAACCCGT	222
GTTTGTTTCTAGTAAC	35
TAGCTTATTTGAGGGT	12
GGCATGCTGAAGTGCC	11
AGTTTAGATGTACACG	4
CCCATAGCAGCGCGAT	10
CCAACCGTTGCCATCG	30
ACTAGCCATGGTTTCT	5
TGATGCCCACTGAGTT	7
TACAGCCGCTAGATTG	7
CGACGTCATGTAAAGG	2
AGAAGTTAGATGTGAG	989
CGTATTTCCAGGTGTC	34
AGCTATGATAACTACT	16
TGTACACGCATACATT	86
CGTGGATACGTATTTC	1451
AAATCAGAGAATTCGT	656
GAGCCCATCGTGGATA	31
GTCCAAAGGGTTAGTG	7
CAAGTCATTTGCATAT	4
CAGGTGTCATGGAAAT	9
TCCAGGGAATGACTTT	7
ATTCCTTGGAGTTTCG	14
TTATCTGTCCTGTTAT	8
TAACCCGTTGATGCCC	20
TAGTGGACTTTATCAC	1257
TAACCATCCTCTTGAC	35
ATCCGCTAGTTAACCA	980
TAGCTTATGCTTACCT	6
AAAGCCTATGGTATGA	7
CTTCGCACGCAGGGTA	5611
TAGTGGACCCAACCGT	16
CGTGCTAGATGCGGAT	35
AGAGGTGGTCTGTGGT	5
GATTAGACCACGGACT	93
GCAGGGTAGCAGTCGA	18
AGGAGCTTCTACTTGT	6
ATGGAAATCAACGTGG	5
CCCATAGCTAGTGTTT	37
GCGCATTCGGCCTAAG	20
CCCTTCAGAGCGAAGT	6
TAGTCGCAGTGTCGGA	12
GCCACATCCGGCACAT	4
TAGAAATGAACAATCC	1229
TTGCATATATGTTGGC	6
GGGAAGGTATGGGCAC	78
CGTATTTCGTTCTGTT	10
CGGCTTACAAATCAGA	1
GAGTTTCGCTACGAGC	11
TCCCTGATGATGTGAG	8
CCCGAATGCAACGTGG	9
AGGAGCTTTGACCAGT	21
ATTCCTTGCTTTAATC	16
GCCAAGATTGCCATCG	16
TCCCAATCTAGCCTCG	22
CAACAAATCATTTGTT	13
CAGTTTGCAACCTGAC	2668
ACGAAACGAACCCTTG	41
CGGCTTACCTCGCGTA	7
TGGTATGATTGTGACT	20
GATTTACCAGTGATGC	13
AGAACGGGAAATCAGA	3
CTCCGCATCGGGTAGT	4
CCGTGTTTATTGGGCC	19
CGCCTTGAATATGCAT	7
TCGGTTTATGTTTGAG	62
AGAGACTAAGCGAAGT	11
CACTCCTCGATTTACC	744
TGTAGTTTTAAGACGG	102
CTAGACCCGTCAATAC	877
GTCTCTCTCGACGTCA	34
TGATAACAGTCCGTAC	3
GCAAGGACGAACGATT	21
AAATCGTTTTAGGACC	18140
GCCTCTTTGCGTTGCT	6
TCTGCATCGGGAACGA	99
AAATCAGAGGCGTTAG	3
GTCCATGTCCCTTGGT	7
AGCAGAACGCTTTCCA	1211
TTGCATATTTAAACTG	5
CTAGACCCGTCCGTAC	3
AGAAGTTATGAGGTCT	24
CCATTTGAACTAGCCA	35
GTTGCACGTGTGGCTA	3
CTGGTGCAACTGAGTT	511
AGGAGCTTCGAGTCTG	24
CACGGACTGCGTTGCT	5
GGTGACACGAATACGC	2
AGTGAAAGTCTCACTT	10
GTTCAACTTAGTGGAC	584
TGCCATCGAACACACG	4
AGCAGAACGCAGGGTA	1069
GACAACTTGATTGCGA	1867
AGTTTAGATGGTATGA	34
ATGGGCACTCTGTGGT	1
TTCGTTCCAGTTTAGA	14
AGCGAAGTTTGCATAT	3
CCGTGTTTGAGAGTAT	18
CTACTTGTCCCATAGC	7
CCGCAACTTCTCAACC	15
ACTTCAATTTGATTCT	7
TTTAACAGGCAGTCGA	24
CAATACTTTGTAAAGG	7
CTAGATTGCAACGTGG	6
ATGACCGAGCAAGGAC	40
ACTGAGTTGTGGATGG	31
TTGTGACTTTGGATCG	8
ATACCCAGGTCCATGT	4
GAAGTGCCACCTTGCC	7
TGACGGACGTGGAGCT	26
GATTTACCTTCACATA	3
GGCATGCTCTTACTCC	5
TAACCCGTCTCGATGC	873
TACAAACTTTTGTGTC	194180
AAATCGTTGACGATGG	3109
ACCACGCTATACCCAG	64
TTCGTTCCTGAGGTCT	29
CGATTGATGTCCAAAG	1546
GTGTCGGACATACATT	8
GAACGATTTCCAGTCC	40
ATGCGGATAACAATCC	11
TTCGGCCTAAGCGTAC	3
CACAACAGTCCCTGAT	4
GGGAACGACTATAGAG	72
TGGCTACCTTGTGACT	6
ATGACCGAGTTCAACT	601
CAGTTTGCAGGCAACG	8
CTAGATTGGGGAGGTA	10
GTCAATACAGGTTGTG	2141
TTGTGACTCGATTGAT	7
GTCAAAGAAAACCTCC	1
ACTGAGTTTTGCATAT	6
GATTTACCGGAGAAGC	39
GATTTACCTCCTTATT	6
ACTGCCGTGGTCACAG	13
TCACCGAGGAGAGTAT	3
GTCAAAGAGGACTTCC	8
AGAGACTACCATTTGA	28
ATCAGCGCGTTACCGC	3
GGCTACTACTGAGTGC	21
AAACAGGGGGCGTTAG	1
AGAACGGGAACTTAGC	3
CGAACGTACGTGGATA	124
TGTTCCAGTCGGTTCG	7
TTGTCGCCATGGGCAC	2
ATATCTTCGTTCAACT	19
CTGTCTGGCCAGCAGT	5
TTAAGCGTGAGAGTAT	137
CTTTCTTTAAACTCGA	9
GATCTCGGACGCAGAG	21
CAAGTCATAAACAGGG	10
AAACGCCTACGCCATT	11
TAGTCTAGGCACCTCT	3
ATTCAGTATATTGCCT	4
GTTACGATCTGCGTTG	51
ATGCATGGAGAGACTA	52
TGATAACACTTACGGG	2
TGTCTTTCGTTTACGT	15
GGTCACAGCACTCCTC	8
GGAAACAGCACAAGGC	22
CGGCACATCTTTAATC	3
GCAGCATGTACGTGCT	3
TTGTTTACCGAGTCTG	3
CGTGCTAGAGGATTCA	7
CTATAGAGGGCATGCT	7
TGTTTGAGAGGCAACG	3
CCCATAGCTTGCATAT	7
AAACGCCTGCCACATC	19
GTTCAACTTCGGTTCG	778
AGGATTCACAACGTGG	19
CATCGCAGAGTTTAGA	151
AAATCGTTGCAGCATG	33
CGTACCTACTTCTTCG	1835
AGATGGCTAATGACCC	3
TAACCATCCCTATTCA	35
TCGACACCTCGACGGT	8
AAATCAGATCACGTTT	13
AAGTAATCATATCTTC	15
CGTACCTATGCAAGGG	18
CCCGAATGATGTTGGC	1307
CTTCAGGTGATCTCGG	47
TCTGTGGTACTCACCG	9
ACCCACGAGATGTGAG	3
TTGCACGCGAACGATT	17
CTATAGAGGGGAAGGT	18
TTAGGACCGTTACCGC	11
AATGAATGGGAAACAG	3
GAGCCCATACCCACGA	20
GGGAGGTACCAACCGT	33
AAACCTCCAGAACGGG	28
GCATGGGTTGACCAGT	5
GTTTGTTTGTGTAACC	38
TCCGTCCACTGTCTGG	17
GTATGAGTGTTGCACG	3
GGCATGCTCCCATCTG	4
TGTCTTTCACCTTGCC	104
CAGATTACGTGGATGG	15
CGAATAATATGCATGG	9
TTAGTCCGGTGTAACC	4
AAATCAGAGGTGGGAT	4
TAACCATCCCCTTCAG	1
ACGCTCAGAATGTTTG	5
AGAGACTATAAATAGG	37
GGTCTGACCTTACTCC	1062
TAGTCTAGAGCGCGAT	2
CATTTGTTGATGTGAG	11
GAAGCACTGGTGACAC	14
TGGGATTCTACTTGTG	1
GCTTTGGCCGACTCCT	34801
TACTTGTGAGCGCCTT	765
GAAGGCTTACTAGCCA	7
AGGAAGACCTCAGAAT	3
TAGCTTATCTCGCGTA	9
TACCGGCAAGGAAGAC	300
GATTAGACGCTTTGGC	9
CAATACTTACTAGGAT	3
GACAAAGGTTCCAGAC	21
CCGCAACTGGTGGGAT	4
GTCATATTTTCACATA	4
AACCCTTGATTCAGTA	92
GCACCTCTGTTAACCA	12
CAACGTGGTGCAAGGG	14
GTGTCGGACGGAATTT	6
CATACATTCGTACCTA	25
CAAGTCATACATCTAT	12
GCAGGGTACGGGCTTT	1227
GAGTTTCGCAGTCCCT	7
GTTTACGTGTTCTGTT	5
CAGACCATCGAGTCTG	9
AATTCCCATTTAACAG	915
CTTACTCCTAGCTTAT	4
GATTAGACTGACCCTC	10
TACAGCCGATATCTTC	102
ACGCCATTGATCTCGG	78
AGGATTCAAGAACGGG	252
TCATATGGTTCCAGAC	10
GTTACGATAAACTCGA	8
ACATCTATTAGTCTAG	1
TGCAAGGGGTCAATAC	4
TGCCTCACCCTACTAG	1
ACATCTATAGCAGAAC	3
TTGAGGGTGGGCCAAT	15
AAACCTCCAAGGTAAT	994
TCACGTTTCAGACCAT	16
CAGTCCCTGCGCATTC	9
ATATCTTCGAGGCTGA	9
ACGAAACGTTTACCCT	16
GGAGAAGCATGGGCAC	4
CCTACTAGCTGTCTGG	15
GCGCATTCCGGGTAGT	11
ATCAGCGCAAATGTCG	25
AATGTTTGACACTAAG	37
GGCGTTAGGATCTCGG	9
TTCCGCTCCGACTCCT	20
AAGATTGTTTTGGGAG	6
AGGCAGTTTGCTCCGT	7
GTGGATGGGGTCTGAC	5
GATTAGACAGAGACTA	499
GTACCTTGGGGTGTAT	22
CGAACGTATCCAGTCC	66
TCGTCATGCCCGAATG	815
AAGATTGTAAGCTTCT	3
TGGCCTGTCGCTCTCA	14
TGGAGGAGACACTAAG	91
TCATCCTTAAACAGGG	15
GTTGTCATGTTTACGT	1
CCCGACTTGGGAAGGT	33
TTTGTGTCATGTTGGC	23
GAGCCCATTTCCAGAC	12
ACAGCGGAGGTGGGAT	10
AGGAAGACATGAAGCA	35
GGATAAAGCGTGCTAG	59
GGTCCCTTCGAGTCTG	13
GCAAGGACTCTGCATC	2
GAATTCGTATCCCACG	817
TCCTTATTCGAACGTA	6
TTCGGCCTGTCAAAGA	7
CAGTTTGCTCGTCATG	2
AGTTTAGAGGGAAGGT	21
CCTGACACGGCATGCT	6
GGCCTAAGTGGCCTGT	13
TAAGACGGGGGTTGGT	1
GTAACGTTCGTATCGG	9
CCCATCTGTTCGTTCC	8
GTTGCACGGCTCTAGT	4
CAGTCCCTTACAGCCG	25
GAAAGACCACTGCCGT	1246
ATCAGCGCGAAGGCTT	3
GGTCTGACAGCGTAGG	9
GTCCAAAGTCTGCATC	335
TCGGTACGAAGCTTCT	10
GAGCCCATTGACCCTC	8
AGGTTGTGCTTAGGTA	13
CGGACAACTTGATTCT	8
GGGAACCTCAGATTAC	9
CTACCGTTCCCGAATG	1
GGTCTGACGTATGAGT	36
AACCCTTGCCCATAGC	12
GTTACCGCGTCTCTCT	9
TGGAGGAGAAATCGTT	29
CTAGATTGTCTCAACC	6
GGTCACAGATGGGCAC	5
TTAGGACCAAGCGTAC	5
AGAAGTTAAATCGGGT	567
GTCTCTCTCGGAATTT	3
ACGGTAGCAATGACCC	11
ATCCCACGGTTCTGTT	14
CAAGAGGGACATCTAT	2
CTAGATTGTAGTGTTT	1970
ACACTAAGTTTGGGAG	3
GTAACGTTGGGAGGTA	1059
TACAGCCGCAGTTTGC	62
TGACCAGTACAGCGGA	16
CGTGCTAGCACGGACT	3
CCTGACACATGTTGGC	29
TGAAATGAGTTGTCAT	3148
GGTGGGATAAACGCCT	2
ACAGCGGATCTCAACC	4
GGGAGGTAAGTGATGC	66
GGGAGGTAAGTGAAAG	102
GCACCTCTTAACCATC	9
CGTATCGGGGTCACAG	1
GGCGTTAGGAAAGACC	1915
GATTAGACTTTATCAC	265083
AGCTATGACCCATCTG	6
GATGTATTGGAATAGA	6
CGCTAGTCCTTACTCC	9
TGACCCTCGGTGACAC	14
TCTCACTTCAAGTCAT	1
CCCATAGCCCGCTGTT	1
CTACCGTTGAACGATT	10
AATGTTTGCGAATAAT	10
TTGGACTTGTACCTTG	5
TGCCATCGGAACGATT	11
TTGATTCTGCGCATTC	1
GTTGCACGCTGTCTGG	7
GCACCTCTGGCTACTA	1258
CAACAAATCCACATTA	32
CTACCGTTGGTTAGTG	6
CTGTTCTTTCTGCATC	708
CTACCGTTCGAATAAT	983
CCTCGTCTTACTTGTG	3
CCTCGTCTTTGTCGCC	5
ATCAAGTGTTTGGGAG	526
TGGAGGAGGAGGCTGA	17
GATGTATTTTTACCCT	17
GTTCTGTTTACTTGTG	4
CGAATAATAACAATCC	5
GGAATAGAGCACCTCT	35
CCCTTGGTAGCGCGAT	4
GTCCAAAGCCAACCGT	3
CGAATAATGCCAAGAT	2294
TGTGGCTAGGTCCCTT	7
TTAGGACCTTCCAGAC	11
CCAACCGTTAAGACGG	46
ACTAGCCAAGTTTAGA	17
GCATGGGTGGGAAATC	12
ACGCTCAGCCTGACAC	7
TTGGCGTTCGCTCTCA	32
TTTGTGTCGTTAACCA	14
GGACTTCCCTTCTGGA	2936
TCGGTACGCTAGTAAC	19
TGCGACAGGATGTATT	148
CAGACCATAGCGTAGG	9
CCTGTTATCCTATTCA	19
ACCTTCTTACACTAAG	16
CATACATTGACAACTT	1
GTTGTCATATTGGGCC	4
TGACCCTCGGGTGTAT	11
CATCTCCCTTAGGACC	3
ATGACCGACATTTGTT	2
TTGGCGTTAGCGTAGG	8
CCATTTGAGGTTTCTC	9
GATCTCGGGGGAACCT	173
ATACCCAGGATTTACC	13
CAAGAGGGTCACCGAG	3
GTGGAGCTAAACAGGG	3
TACCGGCATGTAAAGG	105
TGCGACAGAGCGAAGT	846
GACGATGGCTCCGCAT	5
CGGCTTACAAGCTTCT	4
TAGTCTAGCTTCTGGA	770
GCAGTCGAACTAGGAT	2
ACGCTCAGAACAATCC	1
CTCTTGACCAATTAGT	2
TCCGTCCAGGTTAGTG	5
GTCCAAAGGGGAGGTA	33
CAAGAGGGCTTACTCC	5
TCGTCATGCCCTAACC	5
GACAACTTGGGCCAAT	11
AGCTACGGCTTCTTCG	6
TCGAAGCTCGAATAAT	8
ATGACTTTATGACTTT	5
ACCCATATTCACCGAG	25
AACACACGTGACCCTC	7
TTGTGACTCAGGTGTC	2
GCTTTCCACCTGACAC	5891
TTCCGAGTGTTTACGT	10
GGGTTGGTATATGCAT	11
GTACACTCCGTATCGG	7
GTGTCGGAGAGGCTGA	933
GTCCGTACATATAGGA	51
CTGCGTTGTTGTGACT	23
TCCAGGGAAACTTAGC	7
AAAGTCGGAGAGACTA	5
GTTCTGTTCGAGTCTG	18
GATTAGACCTGGTGCA	14
TCTCACTTGTGTCGGA	1699
GCGCATTCTCATCCTT	832
AGGTTGTGAAACGCCT	1
GACAACTTCCCTTGGT	7
GGATAAAGATCCCACG	26
TGCCATCGAGTTTAGA	28
GGCGGTTTGGGAAGGT	73
TAAATAGGGGGAGGTA	5
ACATCTATCGCTAGTC	4
CCTGACACGTCCGTAC	9
CCGCTGTTCGGGTAGT	8
CACTTTCTTTGTCGCC	35
CAGACCATTGCAAGGG	36
TGACCCTCGAGGCTGA	458
GGTTAGTGAACACACG	8
CCAGCAGTGACAACTT	1
CACTCCTCAATGTTTG	9
ATGGATTATAAATAGG	10
ATGTTGGCCACAACAG	12
AATGACCCCTTACGGG	2
CATCTCCCCGAATAAT	7
CGTCAGCAATGCATGG	4
CGAGTCTGTTGATTCT	2
TTTAACAGCCATTACT	9
CTACGAGCTCCGTCCA	4
TCCGTCCAGAAGTGCC	8
TTGGCGTTAAGTAATC	1
GGTTAGTGAAAGCCTA	1011
TTAAACTGCGTGGATA	7
AATGACCCCATACATT	4
CTTGGTGTTTAAACTG	16
ACTTCAATTGCGACAG	5
CGTACCTACAATACTT	47
AGCACCACGATTGCGA	1423
TTAGTCCGAGCTACGG	40
CAAGAGGGCTCAGAAT	2
CTGTTCTTGATTGCGA	8
CCCTTGGTGACGATGG	6
ACCTTCTTCGAATAAT	11
TAGAAATGGGATAAAG	8
AACAATCCGGTCACAG	4
TACCGGCATTTGTGTC	130
TAACCCGTTTGTCGCC	995
TTCCGCTCTGATAACA	11
TCGGTACGCTGGTGCA	10
TTTACCCTTGTGCTCA	10
TCTCAACCTTAGTCCG	23
ATTCCTTGGCTTACCT	6
ATGGAAATCTTTCTTT	21
AGATGGCTCAATTAGT	8
CGTGCTAGAGATGGCT	17
ACGCTCAGGGTCCCTT	4
ATGACCGACTGCGTTG	3
CTACTTGTAAGCTTCT	14
TCCCGTAGAAAGTCGG	14
AGCGTAGGCTCTTGAC	6
AAACGCCTTAGTGGAC	8
TAACCCGTGATTGCGA	8
TCCAGTCCAGCACCAC	22
CTCAGAATACTGAGTT	24
AAATCAGACTGTCTGG	2341
CGTGCTAGCGCCTTGA	35
AAAGCCTATAGCCTCG	17
CACGGACTAGGCAACG	5
CATACATTGTTTACGT	20
GGAAACAGGTGGAGCT	65
CTACTTGTGGTTTCTC	7
CCCTAACCATGGGCAC	700
GATCTCGGGAAAGACC	7
ATTCAGTACTTCGCAC	11
TCGACACCAAATGTCG	15
GTTACGATCGGGCTTT	9
ATGTTGGCTTGATCTA	21
CTCGATGCAGACACCA	514
GAGAATTGTGGAGGAG	1360
TAACCATCATGTTGGC	5
TCTAGCAGCTCAGAAT	4
ATACCCAGGCCAAGAT	16
ACAGCGGATTCCGAGT	78
AGATGGCTGGTGGGAT	1
TCGGTACGACTCACCG	9
GGCATGCTCATCGCAG	8
TTGTGACTAACAATCC	1
CAAGAGGGTACAGCCG	9
ACTAGCCATTGGACTT	1
TGACCAGTTCCCAATC	878
GAATACGCGGTTTCTC	29
CCTACTAGTGATAACA	5
TCGGTACGAGCGAAGT	5
GTAACGTTTAGTGTTT	6
CGTGCTAGTGCTCCGT	22
AGCACCACTTGGCGTT	3
TCTCACTTCGTGGATA	792
ACTCACCGAATTCCCA	1694
TAGCTTATCTTTAATC	13
CGACGTCAAAGATTGT	1
CTCAGAATGCGTTGCT	1041
AGCGAAGTGCTTTCCA	2
ACGCCATTATTTCCGG	27
TGTGCTCAAGAGGTGG	95
GAGCCCATGGCCTAAG	3
GGTCACAGCAGTCCCT	13
CTTCTTCGGTTGTCAT	2
TGTACACGAGATGGCT	4
CCTCGTCTAGCAGAAC	101
TTTAACAGCCTATTCA	1610
CCTATTCATCCTTATT	10
TTGATTCTGATCTCGG	9
AGAAGTCCTTGGACTT	2
CTGTCTGGTCTCAACC	910
TTGTCGCCACCACGCT	3
GAGTTCACGAAGGCTT	1
GGCCTAAGGACGATGG	26
GGTCCCTTGATTAGAC	1
CGCTCTCAAGTGATGC	8
CTTTCTTTAGCTATGA	8
GGAGAAGCAAACCTCC	1126
GACAAAGGGCGCATTC	4
ACTAGCCATAAGACGG	934
CCATTACTCTGTCTGG	8
TTGTCGCCTGCTCCGT	7
CTGGTGCAATACCCAG	10
ACCACGCTTCTCAACC	19
GACAAAGGCCTGTTAT	2
ACGCAGAGGGACTTCC	81561
CAAGTCATCCCAAGCA	2
CTTCTTCGTTTGGGAG	3
TCTCACTTCCCTTCAG	31
TGAGGTCTGGCCCTTA	16
CTCAGAATACCCACGA	24
GGATAAAGTTAAACTG	80
ACGCTCAGGTACACTC	1
AAACTCGAGCAAGGAC	20
ATGGAAATGTGGAGCT	9
TTAGTCCGGATGTGAG	2
TCTCAACCAATGAATG	5
TCGTCATGATTCGACG	4
ATATGCATATGACCGA	41
ATCCCACGGTAATCCC	1016
CAGGTGTCAAACAGGG	40
TAGCTTATCGTGGATA	13
CTCTTGACTTGAGGGT	9
GTTAACCAGAAGGCTT	1
GTTTACGTTTGTGACT	38
AGCACCACTAGTCTAG	14
TTGTGACTTTGCACGC	1547
CGCTAGTCTTGTCGCC	17
CTTACGGGCGTATCGG	8
GACAAAGGATGGGCAC	86
CCGTGTTTGAAGTGCC	16
CGGGTAGTTGGGATTC	1
TTGGCGTTCACTTTCT	1056
GATTGCGATCCCAATC	86
GTGGAGCTCAACGTGG	5
TTGATTCTGGGCCAAT	1
TCCTTATTTAGCTTAT	194
ATGGATTACTTCGATT	2
CTCTTGACGATCTCGG	25
TTGGCGTTTAAATAGG	13
TGACGGACGAGTTTCG	45
AGGAGCTTTTGTCGCC	58654
GTGGATGGGTGGAGCT	4
CTAGTAACGGCGGTTT	7
GGTTTCTCTAAATAGG	22
TGGTTTCTCCGCAACT	5
TTGGACTTTTGTGACT	1
ACGGTAGCATTCGACG	5
CGACTCCTTGTGCTCA	1
GCGTTGCTATGTTGGC	5
CCCATAGCTCATCCTT	12
CACAGTTTTTGATCTA	34
TTGGCGTTCTTCTGGA	3
AATTCCCAGAGAGTAT	4
CGTATCGGTGCTATTT	6
GGCATGCTATATAGGA	17
CTTACGGGTACAGCCG	8
GAGTTTCGTTATAGCC	7
CCTATTCAAACCCTTG	69
TTCCAGACTGGCCTGT	6
TTTGGGAGCAGATTAC	9
CGGCACATGCAACCTG	25
ATGCGGATAAGATTGT	2
CGCTAATAGTACACTC	12
ACCCACGAATTCAGTA	6
GCCACATCTGATGCCC	14
TCTCACTTCCCATCTG	655
CTTCTTCGAGGTTGTG	2602
CAGTTTGCCTGAGTGC	9
AGTGAAAGTGTAAAGG	4
TGATGCCCGAATACGC	11
TAGAAATGATGCGGAT	8
GGGAACCTCATCTCCC	15
CCTATTCATAGTGGAC	6
AGCTACGGCAGGTGTC	1322
TCGGTTCGTGGAGGAG	4
ACCTTGCCGAATTCGT	8
CCCTTGGTCGTACCTA	14
TTCGCTGGCTGTCTGG	8
CAGGTGTCCCTGACAC	3
TTGTTTACTTCGCTGG	2
TGATAACAAAGATTGT	4
ACTGAGTTGATGTATT	1563
TTGTTTACACGCCATT	9
TCCGTCCACATCTCCC	1095
AGCACCACCCCGAATG	1
GTTACCGCAGGATTCA	21
CATCTCCCGCGCATTC	12
TGGTATGAATGGGCAC	7
GATCGTTTTACTTGTG	93
CGGCACATCCCGACTT	3
GAATTCGTACTGCCGT	12
CGTAGAAGGAACGATT	11
TTGATTCTAGGTTGTG	925
ACTAGCCAAAGCGTAC	11
CCCGAATGCTTACTCC	11
CCCGACTTAATGTTTG	25
TTGTGACTGATCTCGG	24
TTCCAGACGTCCATGT	6
AGCGAAGTCGAGTCTG	13
TTGAGGGTTTGTTTAC	58
TCGAAGCTGAATTCGT	847
GGCGTTAGATACTCTT	2
GAAGCACTTAGCCTCG	8
TGGTATGATAGTGGAC	5
ACGCTCAGGTTGTCAT	3
AACCTGACTCACGTTT	13
AAAGCCTAGCTTTGGC	33
AGCGAAGTTAGTGGAC	6
GGTCTGACCTGAGTGC	3
TCCCGTAGTTTAACAG	1164
CGTGGATAACGCCATT	15
TTGCATATGAAGTGCC	17
CCATTTGATAGTCGCA	4
AGCTATGAAGGATTCA	13
CAAGAGGGTTCACATA	11
CCTCGTCTACTAGCCA	7
AAGGTAATGGGAGGTA	16
TTGATCTAACCTTCTT	21
AGCGCGATTCGAAGCT	2
TGTAAAGGTGCGACAG	2
CTACTTGTTTGGCGTT	5
TAGCTTATACTCACCG	24
AGAAGTCCAAACCTCC	82
AAGCTTCTAACTTAGC	11
CAGGTGTCCGCTAGTC	16
CTAGACCCTCCAGTCC	14
CTGCGTTGCTTCGCAC	101
TACAAACTTGCTCCGT	23
TGTGGCTAGAATTCGT	1
TAGCTTATTACCAGGC	10
CGTACCTATGACGGAC	55
ACTAGGATTGACCAGT	6
GTCTCTCTTCGGTACG	1
TTCGGCCTGATCGTTT	1
GTTCTGTTTGGCCTGT	8
TCATCCTTCAACGTGG	1329
TTATAGCCGATTGCGA	1493
TGATAACATGATAACA	3
TGACCCTCTCCCGTAG	11
TCCAGTCCATGCATGG	11
CACAACAGGTTCTGTT	5
TGCCATCGGGGTGTAT	6
CATCTCCCGCAGGGTA	7
ATCCGCTACACTCCTC	4
CTTGGTGTCGTACCTA	10
AACCTGACTCATGAGG	30
ATCAGCGCGTTTACGT	5
GGAATAGACGGAATTT	3
GTCCATGTCGTACCTA	2
GAATTCGTTTAGTCCG	9
ATGGGCACAGAACGGG	694
TGCTATTTCTATAGAG	28
GACAAAGGGACAGATA	7
AAATGTCGCGGCACAT	4
CGACGTCATCATCCTT	6
ATGACTTTCGGGTAGT	661
GGTTTCTCCTCGATGC	5
TGTGGCTATTGGATCG	5
TCGGTACGAGAGACTA	13
TGTCTTTCAAGATTGT	523
CGGACAACAAGATTGT	50
GTAACGTTCATTTGTT	83
ACTTCAATACCTTGCC	3
GGTCCCTTTAACTACT	2
CTTTAATCCCCTAACC	6
CTACTTGTCTCGCGTA	28
GGATAAAGGAGAGTAT	20
TAGTGTTTTCATCCTT	19
TTAAACTGAAATCAGA	18
TTGATCTAATATACCT	13
TTGGACTTAAGGTAAT	77
GGCTACTAATTGGGCC	13
ACGCCATTAAACCTCC	1
ACTAGCCAGGAATAGA	5
ACTAGCCACTAGATTG	579
GGAATAGATAGTCTAG	3
GAATTCGTGGCCCTTA	18
CGAATAATTCATATGG	2
ATGACTTTAATGACCC	43
ATGCGGATTATTGCCT	10
CTGGTGCATTAAACTG	20
GCTCTAGTAACCTGAC	97
CTTTAATCAAATCGTT	27
CCCTTGGTAACAATCC	5
CGCTAATAAGCGAAGT	6
CAACGTGGGATGTGAG	8
CAGACCATTAACTACT	1
ATGAAGCAGCAAAGCC	11
GACAACTTGAGGCTGA	978
TGTGTCCTTGTTCCAG	5
CGCTAGTCTGGTATGA	17
GTTACCGCGGTTAGTG	15
CATACATTCAAGAGGG	13
TGACCAGTGTGTCGGA	5
CCATTACTACTGCCGT	23
AAATCAGAGGAAACAG	23
AAATCGTTCGAGTCTG	18
GGTGGGATCCCATAGC	941
CCAGCAGTTTGCATAT	1
GGTTAGTGTGTAGTTT	3
GGAATAGATAGTCGCA	1
CGAGATGTCAACAAAT	21
ACTAGGATGCAACCTG	7
CGGGCTTTTTTGTGTC	39
GCCACATCCAGGTGTC	3
CGTACCTACCTGTTAT	10
AGCGCCTTGGCGGTTT	2
GTTCAACTTGATAACA	6
CCATTTGAGGCCCTTA	46
CGCTCTCAGGAAACAG	32
GTTTGTTTGTCAATAC	2
TAACCCGTATTCAGTA	8
GTTTACGTCTACTTGT	59
TAGAAATGATCTTTGT	14
GTCCAAAGCCCTTGGT	122
TCCCAATCAGTGAAAG	96
GTCAATACTCCCGTAG	13
AAGGTAATCCCGAATG	2
GCTTTGGCTTGATTCT	9
TTTAACAGAGGAGCTT	13
CAACGTGGAAGGTAAT	22
ATACCCAGATCTTTGT	40
AGCAGAACGCGCATTC	20
ATGGAAATCGGAATTT	2
GTCCATGTATTGGGCC	5
CAATTAGTGGGAAATC	23
AGCTATGATTGCACGC	43
ATATCTTCATGACCGA	1433
TGCAAGGGCCATTACT	10
TAACCATCCTAGTAAC	33
CAATTAGTAATGAATG	2
AAACCTCCTTCCGAGT	5
TCATATGGCTTTAATC	20
TCTCACTTGATTAGAC	2
GTATGAGTGAATACGC	4
AGCTATGAACTCACCG	262
TTGGCGTTGTTACCGC	46
CACGGACTTGTGTCCT	4114
CGACTCCTCTTCTGGA	2
TGATGCCCCTTTAATC	10
ACTCACCGAATGACCC	17
GGCCTAAGTAGTGTTT	1108
GTACCTTGCGGACAAC	25
GGGTTGGTACTTCAAT	19
CTTAGGTAACCTTGCC	5
AATCGGGTTTGAGGGT	1639
TGAAATGAGCTTTCCA	31
CCCTAACCTGGCTACC	5
CTTCTGGACACAACAG	6
ACCTTCTTAGAGACTA	878
AGGCAGTTCTTCGCAC	3
TCGACGGTTCTGCATC	16
CTTCGCACTTTAACAG	15
CGTATCGGACTAGGAT	1
GATTGCGAGTGTCGGA	4
TCCAGGGAGAACGATT	8
ATTCAGTATGGGATTC	3
GAGGCTGATTAGGACC	28
ACCCACGAGTGTCGGA	13
ATGCGGATTTCGCTGG	14
CCGCAACTTGGTATGA	12
TTCCGAGTACGAAACG	2
GATTAGACGTCATATT	5
CAGTCCCTCTCTTGAC	22
ATCAAGTGAAGCGTAC	30
CGTAGAAGTTAAACTG	13
TTATAGCCACCTTCTT	24
GATCTCGGGACGATGG	46
GAACGATTATGACTTT	21
GTGGAGCTGGAATAGA	5
AAGATTGTGCCTCTTT	4
TGGCTACCCCCATAGC	4
ACGTATACCTCAGAAT	2
GATGTGAGTCGGTTCG	553
TACTTGTGTTGGCGTT	28
TAACTACTGCCTCTTT	2
ACACTAAGGACAACTT	4
GCACCTCTCGCTCTCA	9
GTGTAACCGACAGATA	27
CCCTAACCGAAAGACC	657
GCTCTAGTTGTGCTCA	29
GGGTTGGTCCAACCGT	54
CAAGTCATATGAAGCA	3
GTGTAACCAAACAGGG	19
GAGGCTGATCCCGTAG	865
CGCCTTGAAACCCTTG	32
TGTACACGCACGGACT	1
ACAGCGGAAGCACCAC	1341
CCCAAGCAATGTTGGC	1
TTATAGCCTCACGTTT	12
ATCCGCTAATATCTTC	7
TCATATGGCGTCAGCA	2
ATCAGCGCCCCTTGGT	8
TCTAGCAGGTCAAAGA	941
CGTACCTACAAGTCAT	744
AGAACGGGCGTACCTA	36
GTGTCGGATTTAACAG	450
CTAGATTGTTATCTGT	19
GCATGGGTCTCCGCAT	4
CACTCCTCCCATTTGA	33
AACCTGACTGGTTTCT	7
AGGTTGTGACTGAGTT	6
CCCAAGCAGGCCTAAG	2
GGGAACGACGCCTTGA	27
ATTCAGTATCGAAGCT	8
GCAAGGACACGCTCAG	7
CCAACCGTTGGAGGAG	12
CTCCGCATCGGACAAC	32
ATATACCTGGTCTGAC	1
TGTCTTTCTGGTTTCT	29
GGCCCTTAGCAGCATG	18
AGGAGCTTCTAGACCC	20
CACTTTCTTGATAACA	2
ACTCACCGAGTGAAAG	19
CTTACTCCCCTGTTAT	4
AGCGCGATCGAGTCTG	21
TGGCCTGTCGAATAAT	7
AGGCAACGGATCGTTT	1
CTTACTCCGTTACGAT	1
AGAGACTACAGTCCCT	15
GATTAGACTCGAAGCT	1719
CAAGAGGGTGCAAGGG	33
TTAGTCCGGAGGCTGA	3
ATTCGACGTCGTCATG	1
TACAGCCGTGGTATGA	2
CTTTCTTTCTGCGTTG	5
TTGGATCGTTGAGGGT	2
ATGACCGATACAGCCG	4
ACTGCCGTCCTCGTCT	569
ACCTTGCCGATCTCGG	27
GGTGACACTTAGGACC	58
GTACCTTGTGGTATGA	10
CCATTTGATGACGGAC	5
GTCCATGTTGTGGCTA	1
CGATTGATTGTTCCAG	18
TGTGGCTAATCTTTGT	17
TGTAGTTTCGCTCTCA	18
ACCCACGACGAGTCTG	892
TACGTGCTTCGAAGCT	22
GTTCAACTCCTGACAC	17
AAGCGTACCTTACGGG	12
AACCCTTGCGAGATGT	1
ATCAGCGCTTGGCGTT	2544
GTACACTCTGTAGTTT	5
TATTGCCTAAACTCGA	24
TTCGGCCTCGTGGATA	21
GCTTTCCAGGAATAGA	10
ATTGGGCCCCATTACT	93
GGTGACACTCTGTGGT	11
AAGCTTCTTTGTTTAC	25
AAACGCCTCAATACTT	10
AGGAGCTTACATCTAT	9
TCCCAATCCAGATTAC	3130
TACCGGCAACCTTGCC	10
CGGACAACTCCCAATC	1439
TACTTGTGTTGTGACT	1
AAAGCCTATTGAGGGT	26
TTAGTCCGACGCAGAG	173
GGCGGTTTAAACTCGA	1103
CCAACCGTGACAACTT	76
ATCAGCGCTGTAAAGG	39
GAGCCCATACTCACCG	1
ACCTTGCCCCGCTGTT	1
TCTCACTTTTGTTTAC	45
CAAGTCATAGCACCAC	4
CACAACAGGGATAAAG	8
TGACGGACGCTTTCCA	2
AGCGCCTTCGGAATTT	14
TACAAACTGCGTTGCT	9
CATCTCCCTTGATTCT	14
TCCGTCCAGGTCTGAC	6
AGCGAAGTTTGGCGTT	3
GGTCCCTTCCCTTCAG	7
ACCACGCTAGTGAAAG	33
GAGGCTGATCGACGGT	5
CACTCCTCTTCGTTCC	7
GGGAACCTCTGCGTTG	3
ATCTTTGTGGTGGGAT	35
GTGGAGCTATATCTTC	11
GTGTCGGAAATCGGGT	20
TAGTCTAGCGGGCTTT	2
TTCCAGACGCACCTCT	17
GTACCTTGCTGAGTGC	17
GAGGCTGAAGCACCAC	23
ATGAAGCAGTGTCGGA	7
CAGTCCCTAACTTAGC	24
CTACCGTTCTACGAGC	764
AAACCTCCAGAAGTCC	39
AGCACCACTTGTGACT	6
GCGTTGCTGATCGTTT	4
AGCGAAGTGTATGAGT	2
TAGCTTATTCTAGCAG	19
CTCAGAATGGATAAAG	907
TAACTACTTAAGACGG	5
CATCTCCCGCAAGGAC	7
TTTGGGAGCTTCTTCG	25
TTGGCGTTACATCTAT	7
AGGTTGTGCATACATT	2
TAGTGTTTGAACGATT	20
CCTGTTATGAGTTCAC	3
ATGACTTTTTCCGCTC	1
CCTACTAGTCGACGGT	20
GCTTTGGCGGGAGGTA	8
TTAAGCGTACCCACGA	6
TGATGCCCTCTAGCAG	30
CATCGCAGATATAGGA	36
GGCGGTTTCTTCAGGT	60
TGGCTACCCAGTCCCT	4
TGCCATCGGAGCGGTA	6
GCCGGATTGGGAAGGT	21
GGCCTAAGAAGGTAAT	21
CGTCAGCACGATTGAT	3
GTAATCCCCACAGTTT	73
GGAAACAGTGTAGTTT	1617
GGTGGGATCTAGATTG	9
AGAGGTGGCTTTCTTT	33
TTCGTTCCGTTAACCA	11
ATATACCTCTACCGTT	8
TTTATCACGGGTTGGT	1750
TTTAACAGACCACGCT	41
GGTCTGACGGTTAGTG	7
GCCGGATTCTCAGAAT	9
TTGGCGTTATACTCTT	1
CCACATTAGCCTCTTT	8
CCACATTAGCAACCTG	2
TACGTGCTAGAAGTCC	5
GGGCCAATAAAGTCGG	16
ATCCCACGGAGCCCAT	13
GCTTTCCATAAATAGG	6
TGCAAGGGCTCTTGAC	6
ACTAGGATCCAACCGT	21
GACAGATAACGCTCAG	10
ATCAGCGCACTCACCG	1
ACTCACCGTGGCCTGT	6
CAACGTGGGTTGTCAT	39
AAAGCCTAAAACTCGA	667
ATATGCATAAATCGTT	2
CCCGAATGTGCCATCG	10
CGTGCTAGCTTGGTGT	6
CCGTGTTTACGGTAGC	739
CCGCTGTTCAGTCCCT	24
CTAGACCCGAATACGC	7
GGGTTGGTGTTGTCAT	2
GCTTTGGCGCTTTCCA	8
ACGCCATTAGAAGTTA	36
TGACGGACTCCTTATT	16
TTGGACTTTGACGGAC	1
ATCAGCGCCAATACTT	4
TGAAATGAGGCTACTA	39
GCTCTAGTTCGAAGCT	3
GAGGCTGAGAATACGC	11
GCCTCTTTAATGAATG	3
TTATAGCCGAAGGCTT	1
GGGAGGTAAGCACCAC	15
ACACTAAGGGCTACTA	18
TGAGGTCTGTACACTC	859
CTATAGAGGAATACGC	8
GGAATAGAGAGAATTG	38
AAACTGGTTTAGGACC	9
AGCGCGATCCCATCTG	4
GCTTTGGCCATCTCCC	6
GAACGATTGTCGTCGT	1400
GTTAACCATCCCAATC	6828
AAATCAGACTTCAGGT	1468
CCCAAGCAAATGACCC	10
TCCTTATTTTGTTTAC	977
CAGTTTGCCGTGCTAG	10
GTCAAAGAGCCTCTTT	1
TCCCGTAGGAGAGTAT	4
GCTTTGGCTAGAAATG	8
CGGCACATACTGAGTT	1045
GGTGACACAAACTGGT	12
CCCATCTGTTGCACGC	9
CGAATAATCCATTTGA	2610
CTATAGAGCTGCGTTG	8
AGCGTAGGTAGCCTCG	5
TTGCATATGCCGGATT	2
TGTAGTTTATCAGCGC	37
CGTACCTACTACGAGC	17
AGGATTCAATATACCT	21
GGCGTTAGAGACACCA	3118
CGTGGATACGGAATTT	10
GCAACCTGGAAGGCTT	5
TGCCATCGCTGCGTTG	2
TTTGTGTCGAATTCGT	1158
TTTAACAGCAATACTT	18
GCTTTGGCATGGAAAT	35
CGAATAATAGGATTCA	5
TCATGAGGTTTGGGAG	31
TGAAATGAGTGGATGG	2226
CTCGCGTAGATTTACC	629
CTACCGTTCGACGTCA	48
AAGTAATCACGCTCAG	3839
CCATTACTGTCTCTCT	11
CTTCTGGATCCAGTCC	28
CGGCTTACATCAAGTG	18
AATCGGGTGTAACGTT	2
TTGGATCGTTTGGGAG	5
GTACACTCGGGAACCT	7
CTACGAGCGCTTACCT	1
CACAAGGCACGGTAGC	67
TGCGTATCGACGATGG	5
GGTTAGTGCGCCTTGA	12
GTCAATACGTCAAAGA	8
AAGCTTCTTTCCGAGT	11
TTGGATCGTGCCATCG	6
GGGAAATCGATCTCGG	1019
ATGGAAATATGTTGGC	10
ATATACCTGTCTCTCT	13
ACCCATATAGACACCA	9
AGTGATGCATTCAGTA	17
TTCGGCCTGGGCCAAT	81
TCCGTCCAAGTTTAGA	20
CTTAGGTAATGGATTA	510
ATTGGGCCCCCGACTT	2
CTCAGAATAATGAATG	8
GTCGTCGTACGCTCAG	1
CTCAGAATAAATCGTT	12
TCTAGCAGATATCTTC	16
GGTTAGTGTGATGCCC	14
TAGCCTCGCTTCTTCG	3
CACTTTCTCCTGACAC	27
CGAGATGTAGTGATGC	874
ATACCCAGTCTGTGGT	1073
TTATAGCCCTTTAATC	35
TCCCTGATGCTTTCCA	7
CAACAAATCGTACCTA	7
GTCAATACCCTGACAC	15
CCAACCGTCCTGACAC	24
GACAGATATTCCAGAC	10
GGCCTAAGATCAAGTG	87
TCATCCTTCTTACGGG	1
CCTGACACAATGTTTG	749
GGTGGGATTTGGCGTT	10
TCATCCTTACTGCCGT	5
CGCTAGTCCCCATAGC	17
CCACATTAGTAACGTT	3
TTGCACGCCTACGAGC	8
CGGACAACGCTTTCCA	35
TTGTGACTTACCAGGC	5
TGCAAGGGAACCCTTG	8
TGACCCTCGGCATGCT	5
CTACGAGCGGGAAGGT	2447
AAACTGGTTAACCATC	7
TTATCTGTTCCAGGGA	20
TAACCATCTTTAACAG	401
CATTTGTTGGAGAAGC	16
GACAAAGGAAGGTAAT	7
TTCGTTCCATCAAGTG	2013
TTGTGACTTTTGTGTC	20
TAGCCTCGGGTTTCTC	1
TTCGGCCTCTTCGCAC	4
TCCAGTCCGGGTTGGT	2
CAACGTGGTCCCTGAT	2
GCCTCTTTACACTAAG	23
AGAAGTTAGAGGCTGA	39
GGACTTCCTCTGCATC	76465
AATGTTTGTACAAACT	16
GCATGGGTCAATACTT	2
GTACACTCTCGACGGT	7
GACAACTTGGAATAGA	11
GGGAACCTCCCAAGCA	9
GGGCCAATGACAACTT	1
GGGAAGGTTGAGGTCT	27
GTGGATGGATATAGGA	106
TGTAAAGGCGTAGAAG	7
CGCCTTGAGGAAACAG	1
CCCATAGCCTGTCTGG	20
AGCGCGATGCAGCATG	6
CCCATCTGAACCTGAC	10
AATCGGGTGGTGGGAT	2574
AGACACCAAAATCGTT	11
ATGCATGGAAATGTCG	7
CTTCTGGACTTCTTCG	1
TCCCAATCCCCATAGC	12
TGGTTTCTTGTAGTTT	15
CCACATTATTAGTCCG	897
ACCCATATAATTCCCA	10
ATACCCAGATGGATTA	880
CGGGCTTTGTTTGTTT	8
ATGAAGCACCGCAACT	8
CTCGCGTAGTCATATT	4
TAGCTTATTGCAAGGG	12
GAAGCACTTGTCTTTC	5
GGTCTGACTTCGGCCT	4
GCAAAGCCAGGCAGTT	62
GATTTACCTCGGTACG	8
CCACATTAAGGCAACG	1
ACTGCCGTTCGGTTCG	3
GAAGCACTAGAGACTA	24
TAAATAGGTGATAACA	4
TGTGTCCTAAACAGGG	7
GGGCCAATCGCTAATA	13
AGGAAGACAGGTTGTG	36
CACGGACTTGCCATCG	4
TGCTATTTCCATTACT	11
GAGCGGTATTCCGCTC	1
TTAGTCCGGAAGTGCC	4
AGGAGCTTGGACTTCC	16
CGGGCTTTCGCTCTCA	24
CTTACTCCAGCAGAAC	6
CTTCTGGACTTCGCAC	9
TGCGTATCGTTACCGC	6
CACAACAGTGTGCTCA	10
GAGTTTCGGTGTCGGA	8
GCAAGGACGGCGTTAG	1
GTTCTGTTAACACACG	2
GGGAAATCTCTGCATC	16
CTAGATTGTTCCGCTC	1
AAACGCCTACCTTCTT	9
GGTTAGTGGCAACCTG	3
GCAACCTGCTTCAGGT	3
CGTACCTAGGATAAAG	18
GACAACTTCTTACGGG	3
TGTAAAGGTGAGGTCT	2
CGATTGATGCGTTGCT	9
GTTGCACGTGGTTTCT	8
GTCTCTCTTGCTATTT	10
CTTCGATTAGAAGTCC	888
CAATACTTTAACCCGT	10
TAGTGTTTTAGTGGAC	15
CTAGATTGCGAATAAT	3
TGAAATGAGGACTTCC	101
AGCACCACGCAAGGAC	5
TCCCGTAGCGGACAAC	22
GGAATAGAGACAACTT	1
TGCTCCGTCTATAGAG	11
TCCTTATTAAATCGTT	6
GGGAACCTCTAGTAAC	13
TTAAACTGCGATTGAT	17
CATCGCAGACCCATAT	38
TCTGCATCCCGTGTTT	6
GCGCATTCGTTGCACG	15
CCAACCGTCTGTCTGG	30
GGGAACGAATGACCGA	31
TACGTGCTGTCCATGT	4
ATGGATTACGACGTCA	17
GGGTGTATCTTACGGG	1
ACTAGGATAGGTTGTG	934
AGGCAACGGAGGCTGA	3
ACCCATATCCCTTGGT	29
AGAAGTTAGAGTTTCG	24
ATATCTTCTTGTCGCC	30
GGTCCCTTATTCGACG	11
ACACTAAGTGATAACA	9
CCCGAATGAAAGCCTA	5
GTGGATGGAGCGCGAT	6
AGACACCACAACGTGG	6
AGCAGAACCTTCAGGT	17
ATGGATTATCTCACTT	10
GTCTCTCTCAGATTAC	10
TTGCACGCCGCCTTGA	18
CGGAATTTCAGTTTGC	3
CCACATTATGTTCCAG	15
ACCACGCTCCCAAGCA	10
CTTTAATCAGCGAAGT	14
CCCTTCAGACGCCATT	6
TTGAGGGTTGGTTTCT	6
TTAGGACCGTCATATT	7
CCATTTGATAACCATC	34771
TTGCATATTGAAATGA	9
TTATAGCCGGGAAATC	23
CCACATTACCAACCGT	18
GCTTACCTTACTTGTG	6
GTCTCTCTCGGGCTTT	15
GAGTTCACCTACCGTT	2
ACGCAGAGATGAAGCA	39
CCCAAGCAATGCGGAT	9
CACAGTTTTGATAACA	7
TTTATCACCAGTTTGC	8
CAGATTACAAACGCCT	23
AGCGAAGTTTGAGGGT	7
TACCAGGCCTTTCTTT	1
AGGCAACGCTGCGTTG	5
TTCCAGACGTTCAACT	296
GGCCTAAGAGCAGAAC	21
ATGGGCACGTAATCCC	384
CAATTAGTGACAGATA	32
ACCACGCTGAGTTCAC	9
ATGCATGGTGGGATTC	16
AGCGAAGTTACAAACT	1
CAAGTCATCCACATTA	5
GCGTTGCTATCCCACG	6
GTCTCTCTATTTCCGG	26
CATCGCAGTCGACACC	45
AGCGCCTTGCAGGGTA	68
CCGTGTTTGTAACGTT	61
GTTTACGTATGCATGG	8
AGTTTAGACGGACAAC	749
ACACTAAGCTTCTGGA	20
CCCGAATGAATGACCC	11
AAGGTAATTCATCCTT	8
TAACCATCAGAACGGG	88
AGTGAAAGGCAAGGAC	8
TGAGGTCTAAGATTGT	13
CAATTAGTCTATAGAG	43
TGTGCTCATAAGACGG	458
AGTGAAAGTGAAATGA	9
GAAGTGCCCGTATCGG	5
CTACGAGCTGTAGTTT	85
GACAACTTAGCGCGAT	752
TGCGACAGGCAGGGTA	1388
TTTATCACAGCAGAAC	6
AACACACGCATCGCAG	170
ATGACTTTTTAAGCGT	578
ATCAGCGCTCGACGGT	9
TACGTGCTAGGAAGAC	23
TACTTGTGTAGTCTAG	2
ATATGCATGTCAATAC	26
TGTGGCTATCACGTTT	7
CGAGATGTTCATCCTT	13
GTTGTCATGGGTGTAT	3
GGTCACAGCGTAGAAG	11
CAATTAGTGTGTAACC	28
ATATACCTCCCTTGGT	5
GGTTTCTCTGGTTTCT	1
CGCTAGTCCATCTCCC	2450
TGGCTACCATTTCCGG	51
TCTCACTTCTATAGAG	34
CGGGTAGTTAGAAATG	833
CTTTAATCTGTGTCCT	11
ATCCCACGTAGAAATG	20
CCTATTCATTGTTTAC	3
CTTCGATTCAGACCAT	1350
GTTGTCATATATGCAT	36
AACAATCCCTGTTCTT	2
CGTATCGGGCGCATTC	7
CTCGCGTAGACAGATA	7
GCTTTCCAGGTGACAC	6
ATTCAGTAGACAACTT	1
GCTTTGGCGGACTTCC	37
GATTGCGATAAGACGG	6
ATGCATGGAGTTTAGA	14
GTACACTCCCGCAACT	2
TTGATTCTATGACCGA	16
ATGGGCACATGACTTT	17
CTTACGGGCAAGTCAT	19
CGGACAACACTAGGAT	1
CAATACTTAGTGATGC	20
GCGTTGCTAGACACCA	2
GTCTCTCTCGCCTTGA	17
CGACTCCTATTTCCGG	11
TTGTGACTCAGATTAC	2
TTAGGACCTTTGTGTC	62
GGTCACAGAATGACCC	28
GTAATCCCAGGTTGTG	58
GCTTTGGCCTTTAATC	7
AGCGCCTTCAACAAAT	7
TTGAGGGTAGAGACTA	68
ATATACCTTTTGTGTC	21
CGCTCTCACATCGCAG	21
GTTCTGTTCGTGCTAG	13
GGCCCTTACAACGTGG	9
AATGAATGTGTTTGAG	3
GAGAGTATATTCGACG	8
CTAGTAACAATCGGGT	37
TGCTCCGTGGCCTAAG	33
GGATAAAGAATGTTTG	25
CTTACTCCTTAGTCCG	19
CTTGGTGTCACAAGGC	29
GTTAACCATGATGCCC	1876
GGGAACCTAACCTGAC	6
AGTGAAAGAGCGCGAT	68
TGCAAGGGCGTATCGG	2
TCGTCATGAGCGTAGG	1264
TCATATGGGGGCCAAT	12
CAAGTCATTCATATGG	1
TCTCAACCTTGCATAT	1185
ATCCCACGCACTCCTC	25
CCCAAGCACACGGACT	1
AGCAGAACATGGATTA	74
CGGGTAGTAGAAGTCC	36
CACTTTCTAGAAGTCC	170
AAGTAATCGGAGAAGC	35
ACGCAGAGGGTTAGTG	12
TTATCTGTATTCGACG	7
AAACTCGAGCAAAGCC	1587
CGTAGAAGAGAAGTTA	25
AGCTATGACTTTAATC	117
ACCTTCTTGAGTTTCG	14
ACGCCATTATGTTGGC	8
GTTACCGCCGTGCTAG	1254
GTTAACCAGCTCTAGT	15
GTCAAAGATGCAAGGG	22
ATTCCTTGTTGCATAT	5
AAGATTGTAATGTTTG	42
TAGTCGCACTGGTGCA	2
GAATACGCCAGATTAC	7
ATCAAGTGATCCCACG	1
TTCGTTCCGGCCCTTA	14
TGTGTCCTACTGCCGT	7
TTCCAGACTTGAGGGT	3
TTAGGACCGTAACGTT	8
TTCCAGACCTTCGATT	7
AATGAATGACGCAGAG	7
TACCGGCAAACAATCC	66
AAGCGTACAGGCAACG	2
CACTTTCTCTTTCTTT	11
TTCCGAGTCCTGTTAT	756
GCTTACCTAATGAATG	2
ACTTCAATGACAAAGG	8
GTCTCTCTGCAACCTG	1
CGCTAATAGCCACATC	8
TGCGTATCCAAGTCAT	32
ATACCCAGCGACGTCA	12
TGCCTCACGCGCATTC	709
TGATAACATGTTCCAG	4
AGGCAACGTTGATTCT	319
TCACGTTTATTCCTTG	28
TGCTATTTTTTGTGTC	25
TAGAAATGATTTCCGG	17
TACAAACTCAAGAGGG	16
CTACCGTTGAGTTCAC	43
TGATGCCCATCAGCGC	732
AAATCGTTAGAAGTTA	43
GGTGGGATCGGGTAGT	2
TAAGACGGACCTTGCC	9
GCACCTCTTTCGCTGG	875
GTCATATTAGAAGTCC	1
GGACTTCCATACCCAG	34
CTTCGATTCGGACAAC	10
TATTGCCTAGATGGCT	11
TCTCACTTGTACACTC	9
AAAGCCTACCTGACAC	27
ACCCATATACTCACCG	15
GCAGCATGGCGTTGCT	12
CGACGTCAACGGTAGC	16
ACGCCATTCGTCAGCA	15
CCTGACACAAACCTCC	61
AAACTGGTTACAGCCG	613
TGACCAGTGTCAAAGA	14
ACCCACGAGTATGAGT	10
GCAACCTGGTCAAAGA	161
CTTCTTCGCTTGGTGT	6
ACAGCGGACTTACGGG	9
TGCGTATCCACTTTCT	252
ACTAGCCAGACGATGG	1
CCCTAACCTTGTTTAC	10
CAGTCCCTATATCTTC	6
[truncated: 139,392 more rows]
